# Supplementary material for: Are Local Filters Blind to Provenance? Ant Seed Predation Suppresses Exotic Plants More than Natives
Source: PLoS One. 2014 Aug 6;9(8):e103824. doi: 10.1371/journal.pone.0103824 (PMC4123878; doi:10.1371/journal.pone.0103824)
Supplement: Figure S1 — Data for ant seed preference near nest. (XLS) [file pone.0103824.s001.xls]

## Sheet: Exotic
Origen	Especie	Sitio	Interv. tiempo (min.)	adentro	afuera	Total
exótica	CANU	1	0-5	1	0	1
exótica	CANU	1	5-10	3	1	4	adentro means inside the ant nest
exótica	CANU	1	10-15	3	0	3	afuera means away from the nest
exótica	CANU	1	15-20	6	0	6
exótica	CANU	1	20-25	3	2	5
exótica	CANU	1	25-30	1	0	1
exótica	CANU	1	30-35	0	0	0
exótica	CANU	1	35-40	0	0	0
exótica	CANU	1	40-45	0	0	0
exótica	CANU	1	45-50	0	0	0
exótica	CANU	1	50-55	0	0	0
exótica	CANU	1	55-60	0	0	0
exótica	SAKA	1	0-5	0	0	0
exótica	SAKA	1	5-10	0	0	0
exótica	SAKA	1	10-15	0	0	0
exótica	SAKA	1	15-20	0	1	1
exótica	SAKA	1	20-25	0	0	0
exótica	SAKA	1	25-30	1	0	1
exótica	SAKA	1	30-35	0	0	0
exótica	SAKA	1	35-40	0	0	0
exótica	SAKA	1	40-45	0	1	1
exótica	SAKA	1	45-50	0	0	0
exótica	SAKA	1	50-55	0	0	0
exótica	SAKA	1	55-60	0	0	0
exótica	RUCR	1	0-5	0	0	0
exótica	RUCR	1	5-10	0	0	0
exótica	RUCR	1	10-15	0	0	0
exótica	RUCR	1	15-20	0	0	0
exótica	RUCR	1	20-25	0	0	0
exótica	RUCR	1	25-30	0	0	0
exótica	RUCR	1	30-35	0	0	0
exótica	RUCR	1	35-40	0	0	0
exótica	RUCR	1	40-45	0	0	0
exótica	RUCR	1	45-50	0	0	0
exótica	RUCR	1	50-55	0	0	0
exótica	RUCR	1	55-60	0	1	1
exótica	CESO	1	0-5	0	0	0
exótica	CESO	1	5-10	0	0	0
exótica	CESO	1	10-15	0	0	0
exótica	CESO	1	15-20	0	0	0
exótica	CESO	1	20-25	0	0	0
exótica	CESO	1	25-30	0	1	1
exótica	CESO	1	30-35	0	0	0
exótica	CESO	1	35-40	0	0	0
exótica	CESO	1	40-45	0	0	0
exótica	CESO	1	45-50	0	0	0
exótica	CESO	1	50-55	0	0	0
exótica	CESO	1	55-60	0	0	0
exótica	CHAL	1	0-5	0	0	0
exótica	CHAL	1	5-10	0	0	0
exótica	CHAL	1	10-15	0	0	0
exótica	CHAL	1	15-20	0	0	0
exótica	CHAL	1	20-25	0	0	0
exótica	CHAL	1	25-30	0	0	0
exótica	CHAL	1	30-35	0	0	0
exótica	CHAL	1	35-40	0	0	0
exótica	CHAL	1	40-45	0	0	0
exótica	CHAL	1	45-50	0	0	0
exótica	CHAL	1	50-55	0	0	0
exótica	CHAL	1	55-60	0	0	0
exótica	DITE	1	0-5	0	0	0
exótica	DITE	1	5-10	0	0	0
exótica	DITE	1	10-15	0	0	0
exótica	DITE	1	15-20	0	0	0
exótica	DITE	1	20-25	0	0	0
exótica	DITE	1	25-30	0	0	0
exótica	DITE	1	30-35	0	0	0
exótica	DITE	1	35-40	0	0	0
exótica	DITE	1	40-45	0	0	0
exótica	DITE	1	45-50	0	0	0
exótica	DITE	1	50-55	0	0	0
exótica	DITE	1	55-60	0	0	0
exótica	TAOF	1	0-5	0	0	0
exótica	TAOF	1	5-10	0	0	0
exótica	TAOF	1	10-15	0	0	0
exótica	TAOF	1	15-20	0	0	0
exótica	TAOF	1	20-25	0	0	0
exótica	TAOF	1	25-30	0	0	0
exótica	TAOF	1	30-35	0	0	0
exótica	TAOF	1	35-40	0	0	0
exótica	TAOF	1	40-45	0	0	0
exótica	TAOF	1	45-50	0	0	0
exótica	TAOF	1	50-55	0	0	0
exótica	TAOF	1	55-60	0	0	0
exótica	TRADU	1	0-5	0	0	0
exótica	TRADU	1	5-10	0	0	0
exótica	TRADU	1	10-15	0	0	0
exótica	TRADU	1	15-20	0	0	0
exótica	TRADU	1	20-25	0	0	0
exótica	TRADU	1	25-30	0	0	0
exótica	TRADU	1	30-35	0	0	0
exótica	TRADU	1	35-40	0	0	0
exótica	TRADU	1	40-45	0	0	0
exótica	TRADU	1	45-50	0	0	0
exótica	TRADU	1	50-55	0	0	0
exótica	TRADU	1	55-60	0	0	0
exótica	HYRA	1	0-5	0	0	0
exótica	HYRA	1	5-10	0	0	0
exótica	HYRA	1	10-15	0	0	0
exótica	HYRA	1	15-20	0	0	0
exótica	HYRA	1	20-25	0	0	0
exótica	HYRA	1	25-30	0	0	0
exótica	HYRA	1	30-35	0	0	0
exótica	HYRA	1	35-40	0	0	0
exótica	HYRA	1	40-45	0	0	0
exótica	HYRA	1	45-50	0	0	0
exótica	HYRA	1	50-55	0	0	0
exótica	HYRA	1	55-60	0	0	0
exótica	CANU	2	0-5	3	0	3
exótica	CANU	2	5-10	0	2	2
exótica	CANU	2	10-15	3	0	3
exótica	CANU	2	15-20	0	0	0
exótica	CANU	2	20-25	4	0	4
exótica	CANU	2	25-30	1	0	1
exótica	CANU	2	30-35	0	0	0
exótica	CANU	2	35-40	0	0	0
exótica	CANU	2	40-45	0	1	1
exótica	CANU	2	45-50	0	1	1
exótica	CANU	2	50-55	2	0	2
exótica	CANU	2	55-60	0	0	0
exótica	SAKA	2	0-5	0	0	0
exótica	SAKA	2	5-10	0	0	0
exótica	SAKA	2	10-15	0	0	0
exótica	SAKA	2	15-20	0	0	0
exótica	SAKA	2	20-25	0	0	0
exótica	SAKA	2	25-30	0	0	0
exótica	SAKA	2	30-35	0	0	0
exótica	SAKA	2	35-40	0	0	0
exótica	SAKA	2	40-45	0	0	0
exótica	SAKA	2	45-50	0	0	0
exótica	SAKA	2	50-55	0	0	0
exótica	SAKA	2	55-60	0	0	0
exótica	RUCR	2	0-5	0	0	0
exótica	RUCR	2	5-10	0	0	0
exótica	RUCR	2	10-15	0	1	1
exótica	RUCR	2	15-20	1	2	3
exótica	RUCR	2	20-25	0	1	1
exótica	RUCR	2	25-30	0	0	0
exótica	RUCR	2	30-35	0	0	0
exótica	RUCR	2	35-40	0	0	0
exótica	RUCR	2	40-45	0	0	0
exótica	RUCR	2	45-50	0	0	0
exótica	RUCR	2	50-55	0	0	0
exótica	RUCR	2	55-60	0	0	0
exótica	CESO	2	0-5	0	0	0
exótica	CESO	2	5-10	0	0	0
exótica	CESO	2	10-15	0	0	0
exótica	CESO	2	15-20	0	0	0
exótica	CESO	2	20-25	0	0	0
exótica	CESO	2	25-30	0	1	1
exótica	CESO	2	30-35	0	0	0
exótica	CESO	2	35-40	0	0	0
exótica	CESO	2	40-45	0	0	0
exótica	CESO	2	45-50	0	0	0
exótica	CESO	2	50-55	0	0	0
exótica	CESO	2	55-60	0	0	0
exótica	CHAL	2	0-5	1	0	1
exótica	CHAL	2	5-10	0	0	0
exótica	CHAL	2	10-15	0	1	1
exótica	CHAL	2	15-20	0	0	0
exótica	CHAL	2	20-25	0	0	0
exótica	CHAL	2	25-30	0	0	0
exótica	CHAL	2	30-35	0	0	0
exótica	CHAL	2	35-40	0	0	0
exótica	CHAL	2	40-45	0	0	0
exótica	CHAL	2	45-50	0	0	0
exótica	CHAL	2	50-55	0	0	0
exótica	CHAL	2	55-60	0	0	0
exótica	DITE	2	0-5	0	0	0
exótica	DITE	2	5-10	0	0	0
exótica	DITE	2	10-15	0	1	1
exótica	DITE	2	15-20	0	0	0
exótica	DITE	2	20-25	0	0	0
exótica	DITE	2	25-30	0	0	0
exótica	DITE	2	30-35	0	0	0
exótica	DITE	2	35-40	0	0	0
exótica	DITE	2	40-45	0	0	0
exótica	DITE	2	45-50	0	0	0
exótica	DITE	2	50-55	0	0	0
exótica	DITE	2	55-60	0	0	0
exótica	TAOF	2	0-5	0	0	0
exótica	TAOF	2	5-10	0	0	0
exótica	TAOF	2	10-15	0	0	0
exótica	TAOF	2	15-20	0	0	0
exótica	TAOF	2	20-25	0	0	0
exótica	TAOF	2	25-30	0	0	0
exótica	TAOF	2	30-35	0	0	0
exótica	TAOF	2	35-40	0	0	0
exótica	TAOF	2	40-45	0	0	0
exótica	TAOF	2	45-50	0	0	0
exótica	TAOF	2	50-55	0	0	0
exótica	TAOF	2	55-60	0	0	0
exótica	TRADU	2	0-5	0	0	0
exótica	TRADU	2	5-10	0	0	0
exótica	TRADU	2	10-15	0	0	0
exótica	TRADU	2	15-20	0	0	0
exótica	TRADU	2	20-25	0	0	0
exótica	TRADU	2	25-30	0	0	0
exótica	TRADU	2	30-35	0	0	0
exótica	TRADU	2	35-40	0	0	0
exótica	TRADU	2	40-45	0	0	0
exótica	TRADU	2	45-50	0	0	0
exótica	TRADU	2	50-55	0	0	0
exótica	TRADU	2	55-60	0	0	0
exótica	HYRA	2	0-5	0	0	0
exótica	HYRA	2	5-10	0	0	0
exótica	HYRA	2	10-15	0	0	0
exótica	HYRA	2	15-20	0	0	0
exótica	HYRA	2	20-25	0	0	0
exótica	HYRA	2	25-30	0	0	0
exótica	HYRA	2	30-35	0	0	0
exótica	HYRA	2	35-40	0	0	0
exótica	HYRA	2	40-45	0	0	0
exótica	HYRA	2	45-50	0	0	0
exótica	HYRA	2	50-55	0	0	0
exótica	HYRA	2	55-60	0	0	0
exotica	CANU	3	0-5	2	1	3
exotica	CANU	3	5-10	1	1	2
exotica	CANU	3	10-15	3	3	6
exotica	CANU	3	15-20	3	2	5
exotica	CANU	3	20-25	1	1	2
exotica	CANU	3	25-30	1	0	1
exotica	CANU	3	30-35	1	0	1
exotica	CANU	3	35-40	0	0	0
exotica	CANU	3	40-45	0	0	0
exotica	CANU	3	45-50	0	0	0
exotica	CANU	3	50-55	0	0	0
exotica	CANU	3	55-60	0	0	0
exotica	SAKA	3	0-5	0	0	0
exotica	SAKA	3	5-10	0	0	0
exotica	SAKA	3	10-15	0	0	0
exotica	SAKA	3	15-20	0	0	0
exotica	SAKA	3	20-25	0	0	0
exotica	SAKA	3	25-30	1	0	1
exotica	SAKA	3	30-35	1	0	1
exotica	SAKA	3	35-40	1	0	1
exotica	SAKA	3	40-45	0	0	0
exotica	SAKA	3	45-50	0	0	0
exotica	SAKA	3	50-55	1	0	1
exotica	SAKA	3	55-60	0	0	0
exotica	RUCR	3	0-5	0	0	0
exotica	RUCR	3	5-10	0	0	0
exotica	RUCR	3	10-15	0	0	0
exotica	RUCR	3	15-20	0	0	0
exotica	RUCR	3	20-25	0	0	0
exotica	RUCR	3	25-30	1	1	2
exotica	RUCR	3	30-35	2	0	2
exotica	RUCR	3	35-40	3	0	3
exotica	RUCR	3	40-45	0	0	0
exotica	RUCR	3	45-50	0	0	0
exotica	RUCR	3	50-55	0	0	0
exotica	RUCR	3	55-60	0	0	0
exotica	CESO	3	0-5	0	0	0
exotica	CESO	3	5-10	0	0	0
exotica	CESO	3	10-15	0	0	0
exotica	CESO	3	15-20	0	0	0
exotica	CESO	3	20-25	0	0	0
exotica	CESO	3	25-30	0	0	0
exotica	CESO	3	30-35	0	0	0
exotica	CESO	3	35-40	0	0	0
exotica	CESO	3	40-45	0	0	0
exotica	CESO	3	45-50	0	0	0
exotica	CESO	3	50-55	0	0	0
exotica	CESO	3	55-60	0	0	0
exotica	CHAL	3	0-5	0	0	0
exotica	CHAL	3	5-10	0	0	0
exotica	CHAL	3	10-15	0	0	0
exotica	CHAL	3	15-20	0	0	0
exotica	CHAL	3	20-25	0	0	0
exotica	CHAL	3	25-30	0	0	0
exotica	CHAL	3	30-35	0	0	0
exotica	CHAL	3	35-40	0	0	0
exotica	CHAL	3	40-45	0	0	0
exotica	CHAL	3	45-50	0	0	0
exotica	CHAL	3	50-55	0	0	0
exotica	CHAL	3	55-60	0	0	0
exotica	DITE	3	0-5	0	0	0
exotica	DITE	3	5-10	0	0	0
exotica	DITE	3	10-15	0	0	0
exotica	DITE	3	15-20	0	0	0
exotica	DITE	3	20-25	0	0	0
exotica	DITE	3	25-30	0	0	0
exotica	DITE	3	30-35	0	0	0
exotica	DITE	3	35-40	0	0	0
exotica	DITE	3	40-45	0	0	0
exotica	DITE	3	45-50	0	0	0
exotica	DITE	3	50-55	0	0	0
exotica	DITE	3	55-60	0	0	0
exotica	TAOF	3	0-5	0	0	0
exotica	TAOF	3	5-10	0	0	0
exotica	TAOF	3	10-15	0	0	0
exotica	TAOF	3	15-20	0	0	0
exotica	TAOF	3	20-25	0	0	0
exotica	TAOF	3	25-30	0	0	0
exotica	TAOF	3	30-35	0	0	0
exotica	TAOF	3	35-40	0	0	0
exotica	TAOF	3	40-45	0	0	0
exotica	TAOF	3	45-50	0	0	0
exotica	TAOF	3	50-55	0	0	0
exotica	TAOF	3	55-60	0	0	0
exotica	TRADU	3	0-5	0	0	0
exotica	TRADU	3	5-10	0	0	0
exotica	TRADU	3	10-15	0	0	0
exotica	TRADU	3	15-20	0	0	0
exotica	TRADU	3	20-25	0	0	0
exotica	TRADU	3	25-30	0	0	0
exotica	TRADU	3	30-35	0	0	0
exotica	TRADU	3	35-40	0	0	0
exotica	TRADU	3	40-45	0	0	0
exotica	TRADU	3	45-50	0	0	0
exotica	TRADU	3	50-55	0	0	0
exotica	TRADU	3	55-60	0	0	0
exotica	HYRA	3	0-5	0	0	0
exotica	HYRA	3	5-10	0	0	0
exotica	HYRA	3	10-15	0	0	0
exotica	HYRA	3	15-20	0	0	0
exotica	HYRA	3	20-25	0	0	0
exotica	HYRA	3	25-30	0	0	0
exotica	HYRA	3	30-35	0	0	0
exotica	HYRA	3	35-40	0	0	0
exotica	HYRA	3	40-45	0	0	0
exotica	HYRA	3	45-50	0	0	0
exotica	HYRA	3	50-55	0	0	0
exotica	HYRA	3	55-60	0	0	0
exotica	CANU	4	0-5	15	2	17
exotica	CANU	4	5-10	3	0	3
exotica	CANU	4	10-15	0	0	0
exotica	CANU	4	15-20	0	0	0
exotica	CANU	4	20-25	0	0	0
exotica	CANU	4	25-30	0	0	0
exotica	CANU	4	30-35	0	0	0
exotica	CANU	4	35-40	0	0	0
exotica	CANU	4	40-45	0	0	0
exotica	CANU	4	45-50	0	0	0
exotica	CANU	4	50-55	0	0	0
exotica	CANU	4	55-60	0	0	0
exotica	SAKA	4	0-5	0	0	0
exotica	SAKA	4	5-10	1	0	1
exotica	SAKA	4	10-15	0	0	0
exotica	SAKA	4	15-20	0	0	0
exotica	SAKA	4	20-25	0	0	0
exotica	SAKA	4	25-30	1	0	1
exotica	SAKA	4	30-35	0	0	0
exotica	SAKA	4	35-40	0	0	0
exotica	SAKA	4	40-45	0	0	0
exotica	SAKA	4	45-50	0	0	0
exotica	SAKA	4	50-55	0	0	0
exotica	SAKA	4	55-60	0	0	0
exotica	RUCR	4	0-5	2	0	2
exotica	RUCR	4	5-10	0	0	0
exotica	RUCR	4	10-15	0	0	0
exotica	RUCR	4	15-20	0	0	0
exotica	RUCR	4	20-25	0	0	0
exotica	RUCR	4	25-30	0	1	1
exotica	RUCR	4	30-35	0	0	0
exotica	RUCR	4	35-40	0	1	1
exotica	RUCR	4	40-45	0	0	0
exotica	RUCR	4	45-50	0	0	0
exotica	RUCR	4	50-55	0	0	0
exotica	RUCR	4	55-60	0	0	0
exotica	CESO	4	0-5	0	0	0
exotica	CESO	4	5-10	0	0	0
exotica	CESO	4	10-15	0	0	0
exotica	CESO	4	15-20	0	0	0
exotica	CESO	4	20-25	0	0	0
exotica	CESO	4	25-30	0	0	0
exotica	CESO	4	30-35	0	0	0
exotica	CESO	4	35-40	0	0	0
exotica	CESO	4	40-45	0	0	0
exotica	CESO	4	45-50	0	0	0
exotica	CESO	4	50-55	0	0	0
exotica	CESO	4	55-60	0	0	0
exotica	CHAL	4	0-5	0	0	0
exotica	CHAL	4	5-10	0	0	0
exotica	CHAL	4	10-15	0	0	0
exotica	CHAL	4	15-20	0	0	0
exotica	CHAL	4	20-25	0	0	0
exotica	CHAL	4	25-30	0	0	0
exotica	CHAL	4	30-35	0	0	0
exotica	CHAL	4	35-40	0	0	0
exotica	CHAL	4	40-45	0	0	0
exotica	CHAL	4	45-50	0	0	0
exotica	CHAL	4	50-55	0	0	0
exotica	CHAL	4	55-60	0	0	0
exotica	DITE	4	0-5	0	0	0
exotica	DITE	4	5-10	0	0	0
exotica	DITE	4	10-15	0	0	0
exotica	DITE	4	15-20	0	0	0
exotica	DITE	4	20-25	0	0	0
exotica	DITE	4	25-30	0	0	0
exotica	DITE	4	30-35	0	0	0
exotica	DITE	4	35-40	0	0	0
exotica	DITE	4	40-45	0	0	0
exotica	DITE	4	45-50	0	0	0
exotica	DITE	4	50-55	0	0	0
exotica	DITE	4	55-60	0	0	0
exotica	TAOF	4	0-5	0	0	0
exotica	TAOF	4	5-10	0	0	0
exotica	TAOF	4	10-15	0	0	0
exotica	TAOF	4	15-20	0	0	0
exotica	TAOF	4	20-25	0	0	0
exotica	TAOF	4	25-30	0	0	0
exotica	TAOF	4	30-35	0	0	0
exotica	TAOF	4	35-40	0	0	0
exotica	TAOF	4	40-45	0	0	0
exotica	TAOF	4	45-50	0	0	0
exotica	TAOF	4	50-55	0	0	0
exotica	TAOF	4	55-60	0	0	0
exotica	TRADU	4	0-5	0	0	0
exotica	TRADU	4	5-10	0	0	0
exotica	TRADU	4	10-15	0	0	0
exotica	TRADU	4	15-20	0	0	0
exotica	TRADU	4	20-25	0	0	0
exotica	TRADU	4	25-30	0	0	0
exotica	TRADU	4	30-35	0	0	0
exotica	TRADU	4	35-40	0	0	0
exotica	TRADU	4	40-45	0	0	0
exotica	TRADU	4	45-50	0	0	0
exotica	TRADU	4	50-55	0	0	0
exotica	TRADU	4	55-60	0	0	0
exotica	HYRA	4	0-5	0	0	0
exotica	HYRA	4	5-10	0	0	0
exotica	HYRA	4	10-15	0	0	0
exotica	HYRA	4	15-20	0	0	0
exotica	HYRA	4	20-25	0	0	0
exotica	HYRA	4	25-30	0	0	0
exotica	HYRA	4	30-35	0	0	0
exotica	HYRA	4	35-40	0	0	0
exotica	HYRA	4	40-45	0	0	0
exotica	HYRA	4	45-50	0	0	0
exotica	HYRA	4	50-55	0	0	0
exotica	HYRA	4	55-60	0	0	0
exotica	CANU	5	0-5	4	0	4
exotica	CANU	5	5-10	1	0	1
exotica	CANU	5	10-15	2	0	2
exotica	CANU	5	15-20	3	0	3
exotica	CANU	5	20-25	4	0	4
exotica	CANU	5	25-30	4	0	4
exotica	CANU	5	30-35	0	0	0
exotica	CANU	5	35-40	1	0	1
exotica	CANU	5	40-45	0	0	0
exotica	CANU	5	45-50	1	0	1
exotica	CANU	5	50-55	0	0	0
exotica	CANU	5	55-60	0	0	0
exotica	SAKA	5	0-5	0	1	1
exotica	SAKA	5	5-10	0	1	1
exotica	SAKA	5	10-15	0	0	0
exotica	SAKA	5	15-20	0	0	0
exotica	SAKA	5	20-25	0	1	1
exotica	SAKA	5	25-30	0	0	0
exotica	SAKA	5	30-35	0	0	0
exotica	SAKA	5	35-40	0	0	0
exotica	SAKA	5	40-45	0	1	1
exotica	SAKA	5	45-50	0	0	0
exotica	SAKA	5	50-55	0	1	1
exotica	SAKA	5	55-60	0	0	0
exotica	RUCR	5	0-5	0	0	0
exotica	RUCR	5	5-10	0	0	0
exotica	RUCR	5	10-15	0	0	0
exotica	RUCR	5	15-20	0	0	0
exotica	RUCR	5	20-25	0	0	0
exotica	RUCR	5	25-30	0	0	0
exotica	RUCR	5	30-35	0	0	0
exotica	RUCR	5	35-40	0	0	0
exotica	RUCR	5	40-45	0	0	0
exotica	RUCR	5	45-50	0	0	0
exotica	RUCR	5	50-55	0	1	1
exotica	RUCR	5	55-60	0	1	1
exotica	CESO	5	0-5	0	0	0
exotica	CESO	5	5-10	0	0	0
exotica	CESO	5	10-15	0	0	0
exotica	CESO	5	15-20	0	0	0
exotica	CESO	5	20-25	0	0	0
exotica	CESO	5	25-30	0	0	0
exotica	CESO	5	30-35	0	0	0
exotica	CESO	5	35-40	0	1	1
exotica	CESO	5	40-45	0	0	0
exotica	CESO	5	45-50	0	0	0
exotica	CESO	5	50-55	0	1	1
exotica	CESO	5	55-60	0	1	1
exotica	CHAL	5	0-5	0	0	0
exotica	CHAL	5	5-10	0	0	0
exotica	CHAL	5	10-15	0	0	0
exotica	CHAL	5	15-20	0	0	0
exotica	CHAL	5	20-25	0	0	0
exotica	CHAL	5	25-30	0	0	0
exotica	CHAL	5	30-35	0	0	0
exotica	CHAL	5	35-40	0	0	0
exotica	CHAL	5	40-45	0	0	0
exotica	CHAL	5	45-50	0	0	0
exotica	CHAL	5	50-55	0	0	0
exotica	CHAL	5	55-60	0	0	0
exotica	DITE	5	0-5	0	0	0
exotica	DITE	5	5-10	0	0	0
exotica	DITE	5	10-15	0	0	0
exotica	DITE	5	15-20	0	0	0
exotica	DITE	5	20-25	0	0	0
exotica	DITE	5	25-30	0	0	0
exotica	DITE	5	30-35	0	1	1
exotica	DITE	5	35-40	0	0	0
exotica	DITE	5	40-45	0	0	0
exotica	DITE	5	45-50	0	0	0
exotica	DITE	5	50-55	0	0	0
exotica	DITE	5	55-60	1	0	1
exotica	TAOF	5	0-5	0	0	0
exotica	TAOF	5	5-10	0	0	0
exotica	TAOF	5	10-15	0	0	0
exotica	TAOF	5	15-20	0	0	0
exotica	TAOF	5	20-25	0	0	0
exotica	TAOF	5	25-30	0	0	0
exotica	TAOF	5	30-35	0	0	0
exotica	TAOF	5	35-40	0	0	0
exotica	TAOF	5	40-45	0	0	0
exotica	TAOF	5	45-50	0	0	0
exotica	TAOF	5	50-55	0	0	0
exotica	TAOF	5	55-60	0	0	0
exotica	TRADU	5	0-5	0	0	0
exotica	TRADU	5	5-10	0	0	0
exotica	TRADU	5	10-15	0	0	0
exotica	TRADU	5	15-20	0	0	0
exotica	TRADU	5	20-25	0	0	0
exotica	TRADU	5	25-30	0	0	0
exotica	TRADU	5	30-35	0	0	0
exotica	TRADU	5	35-40	0	0	0
exotica	TRADU	5	40-45	0	0	0
exotica	TRADU	5	45-50	0	0	0
exotica	TRADU	5	50-55	0	0	0
exotica	TRADU	5	55-60	0	9	9
exotica	HYRA	5	0-5	0	0	0
exotica	HYRA	5	5-10	0	0	0
exotica	HYRA	5	10-15	0	0	0
exotica	HYRA	5	15-20	0	0	0
exotica	HYRA	5	20-25	0	0	0
exotica	HYRA	5	25-30	0	0	0
exotica	HYRA	5	30-35	0	0	0
exotica	HYRA	5	35-40	0	0	0
exotica	HYRA	5	40-45	0	0	0
exotica	HYRA	5	45-50	0	0	0
exotica	HYRA	5	50-55	0	0	0
exotica	HYRA	5	55-60	0	0	0
exotica	CANU	6	0-5	11	1	12
exotica	CANU	6	5-10	4	0	4
exotica	CANU	6	10-15	0	0	0
exotica	CANU	6	15-20	0	0	0
exotica	CANU	6	20-25	0	0	0
exotica	CANU	6	25-30	0	0	0
exotica	CANU	6	30-35	0	0	0
exotica	CANU	6	35-40	0	0	0
exotica	CANU	6	40-45	0	0	0
exotica	CANU	6	45-50	0	0	0
exotica	CANU	6	50-55	0	0	0
exotica	CANU	6	55-60	0	0	0
exotica	SAKA	6	0-5	2	2	4
exotica	SAKA	6	5-10	0	2	2
exotica	SAKA	6	10-15	0	1	1
exotica	SAKA	6	15-20	0	2	2
exotica	SAKA	6	20-25	0	2	2
exotica	SAKA	6	25-30	0	0	0
exotica	SAKA	6	30-35	2	0	2
exotica	SAKA	6	35-40	0	0	0
exotica	SAKA	6	40-45	1	0	1
exotica	SAKA	6	45-50	0	1	1
exotica	SAKA	6	50-55	1	0	1
exotica	SAKA	6	55-60	0	0	0
exotica	RUCR	6	0-5	0	0	0
exotica	RUCR	6	5-10	1	0	1
exotica	RUCR	6	10-15	0	0	0
exotica	RUCR	6	15-20	0	0	0
exotica	RUCR	6	20-25	0	1	1
exotica	RUCR	6	25-30	0	0	0
exotica	RUCR	6	30-35	2	0	2
exotica	RUCR	6	35-40	0	0	0
exotica	RUCR	6	40-45	0	1	1
exotica	RUCR	6	45-50	0	1	1
exotica	RUCR	6	50-55	1	0	1
exotica	RUCR	6	55-60	0	0	0
exotica	CESO	6	0-5	0	1	1
exotica	CESO	6	5-10	0	0	0
exotica	CESO	6	10-15	0	1	1
exotica	CESO	6	15-20	0	0	0
exotica	CESO	6	20-25	0	0	0
exotica	CESO	6	25-30	0	1	1
exotica	CESO	6	30-35	0	1	1
exotica	CESO	6	35-40	0	0	0
exotica	CESO	6	40-45	0	0	0
exotica	CESO	6	45-50	1	0	1
exotica	CESO	6	50-55	0	0	0
exotica	CESO	6	55-60	0	0	0
exotica	CHAL	6	0-5	0	0	0
exotica	CHAL	6	5-10	0	0	0
exotica	CHAL	6	10-15	1	0	1
exotica	CHAL	6	15-20	0	0	0
exotica	CHAL	6	20-25	0	0	0
exotica	CHAL	6	25-30	0	1	1
exotica	CHAL	6	30-35	0	0	0
exotica	CHAL	6	35-40	0	0	0
exotica	CHAL	6	40-45	0	0	0
exotica	CHAL	6	45-50	0	0	0
exotica	CHAL	6	50-55	0	0	0
exotica	CHAL	6	55-60	0	0	0
exotica	DITE	6	0-5	0	0	0
exotica	DITE	6	5-10	0	0	0
exotica	DITE	6	10-15	0	0	0
exotica	DITE	6	15-20	0	0	0
exotica	DITE	6	20-25	0	0	0
exotica	DITE	6	25-30	0	0	0
exotica	DITE	6	30-35	0	0	0
exotica	DITE	6	35-40	0	0	0
exotica	DITE	6	40-45	0	0	0
exotica	DITE	6	45-50	0	0	0
exotica	DITE	6	50-55	0	0	0
exotica	DITE	6	55-60	0	0	0
exotica	TAOF	6	0-5	1	0	1
exotica	TAOF	6	5-10	1	0	1
exotica	TAOF	6	10-15	0	0	0
exotica	TAOF	6	15-20	1	0	1
exotica	TAOF	6	20-25	0	0	0
exotica	TAOF	6	25-30	2	0	2
exotica	TAOF	6	30-35	0	0	0
exotica	TAOF	6	35-40	1	0	1
exotica	TAOF	6	40-45	0	0	0
exotica	TAOF	6	45-50	0	0	0
exotica	TAOF	6	50-55	0	0	0
exotica	TAOF	6	55-60	0	0	0
exotica	TRADU	6	0-5	0	0	0
exotica	TRADU	6	5-10	0	0	0
exotica	TRADU	6	10-15	0	0	0
exotica	TRADU	6	15-20	0	0	0
exotica	TRADU	6	20-25	0	0	0
exotica	TRADU	6	25-30	0	0	0
exotica	TRADU	6	30-35	0	0	0
exotica	TRADU	6	35-40	1	0	1
exotica	TRADU	6	40-45	0	0	0
exotica	TRADU	6	45-50	0	1	1
exotica	TRADU	6	50-55	0	0	0
exotica	TRADU	6	55-60	0	0	0
exotica	HYRA	6	0-5	0	0	0
exotica	HYRA	6	5-10	0	0	0
exotica	HYRA	6	10-15	0	0	0
exotica	HYRA	6	15-20	0	0	0
exotica	HYRA	6	20-25	0	0	0
exotica	HYRA	6	25-30	0	0	0
exotica	HYRA	6	30-35	2	0	2
exotica	HYRA	6	35-40	1	0	1
exotica	HYRA	6	40-45	0	0	0
exotica	HYRA	6	45-50	0	0	0
exotica	HYRA	6	50-55	0	0	0
exotica	HYRA	6	55-60	0	0	0
exotica	CANU	7	0-5	3	0	3
exotica	CANU	7	5-10	5	0	5
exotica	CANU	7	10-15	6	1	7
exotica	CANU	7	15-20	2	0	2
exotica	CANU	7	20-25	1	0	1
exotica	CANU	7	25-30	0	0	0
exotica	CANU	7	30-35	0	0	0
exotica	CANU	7	35-40	0	0	0
exotica	CANU	7	40-45	0	0	0
exotica	CANU	7	45-50	0	0	0
exotica	CANU	7	50-55	0	0	0
exotica	CANU	7	55-60	0	0	0
exotica	SAKA	7	0-5	0	1	1
exotica	SAKA	7	5-10	0	1	1
exotica	SAKA	7	10-15	0	1	1
exotica	SAKA	7	15-20	0	1	1
exotica	SAKA	7	20-25	0	3	3
exotica	SAKA	7	25-30	0	0	0
exotica	SAKA	7	30-35	0	1	1
exotica	SAKA	7	35-40	0	1	1
exotica	SAKA	7	40-45	0	0	0
exotica	SAKA	7	45-50	0	1	1
exotica	SAKA	7	50-55	0	1	1
exotica	SAKA	7	55-60	0	0	0
exotica	RUCR	7	0-5	0	1	1
exotica	RUCR	7	5-10	0	0	0
exotica	RUCR	7	10-15	0	0	0
exotica	RUCR	7	15-20	0	0	0
exotica	RUCR	7	20-25	0	0	0
exotica	RUCR	7	25-30	0	0	0
exotica	RUCR	7	30-35	0	0	0
exotica	RUCR	7	35-40	0	1	1
exotica	RUCR	7	40-45	0	0	0
exotica	RUCR	7	45-50	0	0	0
exotica	RUCR	7	50-55	0	0	0
exotica	RUCR	7	55-60	0	0	0
exotica	CESO	7	0-5	0	0	0
exotica	CESO	7	5-10	0	0	0
exotica	CESO	7	10-15	0	0	0
exotica	CESO	7	15-20	0	0	0
exotica	CESO	7	20-25	0	0	0
exotica	CESO	7	25-30	0	0	0
exotica	CESO	7	30-35	0	0	0
exotica	CESO	7	35-40	0	0	0
exotica	CESO	7	40-45	0	0	0
exotica	CESO	7	45-50	0	0	0
exotica	CESO	7	50-55	0	0	0
exotica	CESO	7	55-60	0	0	0
exotica	CHAL	7	0-5	0	0	0
exotica	CHAL	7	5-10	0	0	0
exotica	CHAL	7	10-15	0	0	0
exotica	CHAL	7	15-20	0	0	0
exotica	CHAL	7	20-25	0	0	0
exotica	CHAL	7	25-30	0	0	0
exotica	CHAL	7	30-35	0	0	0
exotica	CHAL	7	35-40	0	0	0
exotica	CHAL	7	40-45	0	0	0
exotica	CHAL	7	45-50	0	0	0
exotica	CHAL	7	50-55	0	0	0
exotica	CHAL	7	55-60	0	0	0
exotica	DITE	7	0-5	0	0	0
exotica	DITE	7	5-10	0	0	0
exotica	DITE	7	10-15	0	0	0
exotica	DITE	7	15-20	0	0	0
exotica	DITE	7	20-25	0	0	0
exotica	DITE	7	25-30	0	0	0
exotica	DITE	7	30-35	0	0	0
exotica	DITE	7	35-40	0	0	0
exotica	DITE	7	40-45	0	0	0
exotica	DITE	7	45-50	0	0	0
exotica	DITE	7	50-55	0	0	0
exotica	DITE	7	55-60	0	0	0
exotica	TAOF	7	0-5	0	0	0
exotica	TAOF	7	5-10	0	0	0
exotica	TAOF	7	10-15	0	0	0
exotica	TAOF	7	15-20	0	0	0
exotica	TAOF	7	20-25	0	0	0
exotica	TAOF	7	25-30	0	0	0
exotica	TAOF	7	30-35	0	0	0
exotica	TAOF	7	35-40	0	0	0
exotica	TAOF	7	40-45	0	0	0
exotica	TAOF	7	45-50	0	0	0
exotica	TAOF	7	50-55	0	0	0
exotica	TAOF	7	55-60	0	0	0
exotica	TRADU	7	0-5	0	0	0
exotica	TRADU	7	5-10	0	0	0
exotica	TRADU	7	10-15	0	0	0
exotica	TRADU	7	15-20	0	0	0
exotica	TRADU	7	20-25	0	0	0
exotica	TRADU	7	25-30	0	0	0
exotica	TRADU	7	30-35	0	0	0
exotica	TRADU	7	35-40	0	0	0
exotica	TRADU	7	40-45	0	0	0
exotica	TRADU	7	45-50	0	0	0
exotica	TRADU	7	50-55	0	0	0
exotica	TRADU	7	55-60	0	0	0
exotica	HYRA	7	0-5	0	0	0
exotica	HYRA	7	5-10	0	0	0
exotica	HYRA	7	10-15	0	0	0
exotica	HYRA	7	15-20	0	0	0
exotica	HYRA	7	20-25	0	0	0
exotica	HYRA	7	25-30	0	0	0
exotica	HYRA	7	30-35	0	0	0
exotica	HYRA	7	35-40	0	0	0
exotica	HYRA	7	40-45	0	0	0
exotica	HYRA	7	45-50	0	0	0
exotica	HYRA	7	50-55	0	0	0
exotica	HYRA	7	55-60	0	0	0
exotica	CANU	8	0-5	13	0	13
exotica	CANU	8	5-10	4	0	4
exotica	CANU	8	10-15	0	0	0
exotica	CANU	8	15-20	0	0	0
exotica	CANU	8	20-25	0	0	0
exotica	CANU	8	25-30	0	0	0
exotica	CANU	8	30-35	0	0	0
exotica	CANU	8	35-40	0	0	0
exotica	CANU	8	40-45	0	0	0
exotica	CANU	8	45-50	0	0	0
exotica	CANU	8	50-55	0	0	0
exotica	CANU	8	55-60	0	0	0
exotica	SAKA	8	0-5	4	0	4
exotica	SAKA	8	5-10	7	0	7
exotica	SAKA	8	10-15	2	0	2
exotica	SAKA	8	15-20	0	0	0
exotica	SAKA	8	20-25	0	0	0
exotica	SAKA	8	25-30	0	0	0
exotica	SAKA	8	30-35	0	0	0
exotica	SAKA	8	35-40	0	0	0
exotica	SAKA	8	40-45	0	0	0
exotica	SAKA	8	45-50	0	0	0
exotica	SAKA	8	50-55	0	1	1
exotica	SAKA	8	55-60	0	0	0
exotica	RUCR	8	0-5	1	2	3
exotica	RUCR	8	5-10	6	1	7
exotica	RUCR	8	10-15	1	1	2
exotica	RUCR	8	15-20	2	1	3
exotica	RUCR	8	20-25	0	0	0
exotica	RUCR	8	25-30	0	0	0
exotica	RUCR	8	30-35	0	0	0
exotica	RUCR	8	35-40	0	0	0
exotica	RUCR	8	40-45	0	0	0
exotica	RUCR	8	45-50	0	0	0
exotica	RUCR	8	50-55	1	0	1
exotica	RUCR	8	55-60	0	0	0
exotica	CESO	8	0-5	0	0	0
exotica	CESO	8	5-10	6	0	6
exotica	CESO	8	10-15	0	0	0
exotica	CESO	8	15-20	1	0	1
exotica	CESO	8	20-25	0	0	0
exotica	CESO	8	25-30	0	0	0
exotica	CESO	8	30-35	0	0	0
exotica	CESO	8	35-40	0	0	0
exotica	CESO	8	40-45	0	0	0
exotica	CESO	8	45-50	0	1	1
exotica	CESO	8	50-55	0	1	1
exotica	CESO	8	55-60	1	0	1
exotica	CHAL	8	0-5	0	0	0
exotica	CHAL	8	5-10	0	0	0
exotica	CHAL	8	10-15	0	0	0
exotica	CHAL	8	15-20	1	0	1
exotica	CHAL	8	20-25	0	0	0
exotica	CHAL	8	25-30	0	0	0
exotica	CHAL	8	30-35	0	0	0
exotica	CHAL	8	35-40	0	0	0
exotica	CHAL	8	40-45	0	1	1
exotica	CHAL	8	45-50	0	0	0
exotica	CHAL	8	50-55	1	0	1
exotica	CHAL	8	55-60	0	0	0
exotica	DITE	8	0-5	1	0	1
exotica	DITE	8	5-10	0	1	1
exotica	DITE	8	10-15	2	0	2
exotica	DITE	8	15-20	0	0	0
exotica	DITE	8	20-25	0	0	0
exotica	DITE	8	25-30	0	0	0
exotica	DITE	8	30-35	0	0	0
exotica	DITE	8	35-40	0	0	0
exotica	DITE	8	40-45	0	0	0
exotica	DITE	8	45-50	0	0	0
exotica	DITE	8	50-55	1	0	1
exotica	DITE	8	55-60	0	0	0
exotica	TAOF	8	0-5	0	0	0
exotica	TAOF	8	5-10	0	0	0
exotica	TAOF	8	10-15	0	0	0
exotica	TAOF	8	15-20	0	0	0
exotica	TAOF	8	20-25	0	0	0
exotica	TAOF	8	25-30	0	0	0
exotica	TAOF	8	30-35	0	0	0
exotica	TAOF	8	35-40	0	0	0
exotica	TAOF	8	40-45	0	0	0
exotica	TAOF	8	45-50	0	0	0
exotica	TAOF	8	50-55	0	1	1
exotica	TAOF	8	55-60	0	0	0
exotica	TRADU	8	0-5	0	0	0
exotica	TRADU	8	5-10	0	0	0
exotica	TRADU	8	10-15	0	2	2
exotica	TRADU	8	15-20	0	0	0
exotica	TRADU	8	20-25	0	0	0
exotica	TRADU	8	25-30	0	0	0
exotica	TRADU	8	30-35	0	0	0
exotica	TRADU	8	35-40	0	0	0
exotica	TRADU	8	40-45	0	0	0
exotica	TRADU	8	45-50	0	0	0
exotica	TRADU	8	50-55	0	0	0
exotica	TRADU	8	55-60	0	0	0
exotica	HYRA	8	0-5	0	0	0
exotica	HYRA	8	5-10	0	0	0
exotica	HYRA	8	10-15	1	1	2
exotica	HYRA	8	15-20	1	1	2
exotica	HYRA	8	20-25	0	0	0
exotica	HYRA	8	25-30	0	0	0
exotica	HYRA	8	30-35	0	0	0
exotica	HYRA	8	35-40	0	0	0
exotica	HYRA	8	40-45	0	0	0
exotica	HYRA	8	45-50	0	0	0
exotica	HYRA	8	50-55	0	1	1
exotica	HYRA	8	55-60	0	0	0
exotica	CANU	9	0-5	4	1	5
exotica	CANU	9	5-10	10	2	12
exotica	CANU	9	10-15	2	0	2
exotica	CANU	9	15-20	1	0	1
exotica	CANU	9	20-25	0	0	0
exotica	CANU	9	25-30	0	0	0
exotica	CANU	9	30-35	0	0	0
exotica	CANU	9	35-40	0	0	0
exotica	CANU	9	40-45	0	0	0
exotica	CANU	9	45-50	0	0	0
exotica	CANU	9	50-55	0	0	0
exotica	CANU	9	55-60	0	0	0
exotica	SAKA	9	0-5	0	0	0
exotica	SAKA	9	5-10	4	0	4
exotica	SAKA	9	10-15	11	2	13
exotica	SAKA	9	15-20	1	1	2
exotica	SAKA	9	20-25	1	0	1
exotica	SAKA	9	25-30	0	1	1
exotica	SAKA	9	30-35	0	0	0
exotica	SAKA	9	35-40	0	1	1
exotica	SAKA	9	40-45	0	0	0
exotica	SAKA	9	45-50	0	0	0
exotica	SAKA	9	50-55	0	0	0
exotica	SAKA	9	55-60	0	0	0
exotica	RUCR	9	0-5	2	0	2
exotica	RUCR	9	5-10	5	0	5
exotica	RUCR	9	10-15	11	2	13
exotica	RUCR	9	15-20	0	0	0
exotica	RUCR	9	20-25	0	0	0
exotica	RUCR	9	25-30	0	0	0
exotica	RUCR	9	30-35	0	0	0
exotica	RUCR	9	35-40	0	0	0
exotica	RUCR	9	40-45	0	0	0
exotica	RUCR	9	45-50	0	0	0
exotica	RUCR	9	50-55	0	0	0
exotica	RUCR	9	55-60	0	0	0
exotica	CESO	9	0-5	0	0	0
exotica	CESO	9	5-10	0	1	1
exotica	CESO	9	10-15	6	3	9
exotica	CESO	9	15-20	7	1	8
exotica	CESO	9	20-25	1	0	1
exotica	CESO	9	25-30	0	0	0
exotica	CESO	9	30-35	0	0	0
exotica	CESO	9	35-40	1	1	2
exotica	CESO	9	40-45	0	0	0
exotica	CESO	9	45-50	0	0	0
exotica	CESO	9	50-55	0	0	0
exotica	CESO	9	55-60	0	0	0
exotica	CHAL	9	0-5	0	0	0
exotica	CHAL	9	5-10	0	0	0
exotica	CHAL	9	10-15	0	0	0
exotica	CHAL	9	15-20	1	0	1
exotica	CHAL	9	20-25	1	0	1
exotica	CHAL	9	25-30	0	0	0
exotica	CHAL	9	30-35	0	0	0
exotica	CHAL	9	35-40	0	0	0
exotica	CHAL	9	40-45	0	0	0
exotica	CHAL	9	45-50	0	0	0
exotica	CHAL	9	50-55	0	0	0
exotica	CHAL	9	55-60	0	0	0
exotica	DITE	9	0-5	1	0	1
exotica	DITE	9	5-10	0	0	0
exotica	DITE	9	10-15	0	0	0
exotica	DITE	9	15-20	0	0	0
exotica	DITE	9	20-25	0	0	0
exotica	DITE	9	25-30	0	0	0
exotica	DITE	9	30-35	0	0	0
exotica	DITE	9	35-40	0	0	0
exotica	DITE	9	40-45	0	0	0
exotica	DITE	9	45-50	0	0	0
exotica	DITE	9	50-55	0	0	0
exotica	DITE	9	55-60	0	0	0
exotica	TAOF	9	0-5	0	0	0
exotica	TAOF	9	5-10	1	0	1
exotica	TAOF	9	10-15	2	0	2
exotica	TAOF	9	15-20	0	0	0
exotica	TAOF	9	20-25	0	0	0
exotica	TAOF	9	25-30	0	0	0
exotica	TAOF	9	30-35	0	0	0
exotica	TAOF	9	35-40	0	0	0
exotica	TAOF	9	40-45	0	0	0
exotica	TAOF	9	45-50	0	0	0
exotica	TAOF	9	50-55	0	0	0
exotica	TAOF	9	55-60	0	0	0
exotica	TRADU	9	0-5	0	0	0
exotica	TRADU	9	5-10	0	0	0
exotica	TRADU	9	10-15	0	1	1
exotica	TRADU	9	15-20	0	2	2
exotica	TRADU	9	20-25	0	0	0
exotica	TRADU	9	25-30	0	0	0
exotica	TRADU	9	30-35	0	0	0
exotica	TRADU	9	35-40	0	0	0
exotica	TRADU	9	40-45	0	0	0
exotica	TRADU	9	45-50	0	0	0
exotica	TRADU	9	50-55	0	0	0
exotica	TRADU	9	55-60	0	0	0
exotica	HYRA	9	0-5	1	1	2
exotica	HYRA	9	5-10	2	0	2
exotica	HYRA	9	10-15	2	0	2
exotica	HYRA	9	15-20	1	0	1
exotica	HYRA	9	20-25	1	0	1
exotica	HYRA	9	25-30	0	0	0
exotica	HYRA	9	30-35	0	0	0
exotica	HYRA	9	35-40	0	0	0
exotica	HYRA	9	40-45	0	0	0
exotica	HYRA	9	45-50	0	0	0
exotica	HYRA	9	50-55	0	0	0
exotica	HYRA	9	55-60	0	0	0
exotica	CANU	10	0-5	10	3	13
exotica	CANU	10	5-10	5	2	7
exotica	CANU	10	10-15	0	0	0
exotica	CANU	10	15-20	1	0	1
exotica	CANU	10	20-25	0	0	0
exotica	CANU	10	25-30	0	0	0
exotica	CANU	10	30-35	0	0	0
exotica	CANU	10	35-40	0	0	0
exotica	CANU	10	40-45	0	0	0
exotica	CANU	10	45-50	0	0	0
exotica	CANU	10	50-55	0	0	0
exotica	CANU	10	55-60	0	0	0
exotica	SAKA	10	0-5	0	2	2
exotica	SAKA	10	5-10	0	5	5
exotica	SAKA	10	10-15	0	3	3
exotica	SAKA	10	15-20	0	1	1
exotica	SAKA	10	20-25	0	1	1
exotica	SAKA	10	25-30	0	1	1
exotica	SAKA	10	30-35	0	1	1
exotica	SAKA	10	35-40	0	1	1
exotica	SAKA	10	40-45	0	3	3
exotica	SAKA	10	45-50	0	0	0
exotica	SAKA	10	50-55	0	0	0
exotica	SAKA	10	55-60	0	0	0
exotica	RUCR	10	0-5	0	1	1
exotica	RUCR	10	5-10	0	1	1
exotica	RUCR	10	10-15	0	3	3
exotica	RUCR	10	15-20	0	1	1
exotica	RUCR	10	20-25	0	2	2
exotica	RUCR	10	25-30	0	0	0
exotica	RUCR	10	30-35	0	0	0
exotica	RUCR	10	35-40	0	2	2
exotica	RUCR	10	40-45	0	1	1
exotica	RUCR	10	45-50	0	0	0
exotica	RUCR	10	50-55	0	1	1
exotica	RUCR	10	55-60	0	0	0
exotica	CESO	10	0-5	0	3	3
exotica	CESO	10	5-10	0	0	0
exotica	CESO	10	10-15	0	1	1
exotica	CESO	10	15-20	0	1	1
exotica	CESO	10	20-25	0	0	0
exotica	CESO	10	25-30	0	2	2
exotica	CESO	10	30-35	0	6	6
exotica	CESO	10	35-40	0	2	2
exotica	CESO	10	40-45	0	0	0
exotica	CESO	10	45-50	0	0	0
exotica	CESO	10	50-55	0	0	0
exotica	CESO	10	55-60	0	0	0
exotica	CHAL	10	0-5	0	0	0
exotica	CHAL	10	5-10	0	0	0
exotica	CHAL	10	10-15	0	0	0
exotica	CHAL	10	15-20	0	0	0
exotica	CHAL	10	20-25	0	1	1
exotica	CHAL	10	25-30	0	0	0
exotica	CHAL	10	30-35	0	0	0
exotica	CHAL	10	35-40	0	0	0
exotica	CHAL	10	40-45	0	0	0
exotica	CHAL	10	45-50	0	0	0
exotica	CHAL	10	50-55	0	0	0
exotica	CHAL	10	55-60	0	1	1
exotica	DITE	10	0-5	0	0	0
exotica	DITE	10	5-10	1	0	1
exotica	DITE	10	10-15	0	0	0
exotica	DITE	10	15-20	0	0	0
exotica	DITE	10	20-25	0	0	0
exotica	DITE	10	25-30	0	0	0
exotica	DITE	10	30-35	0	0	0
exotica	DITE	10	35-40	0	0	0
exotica	DITE	10	40-45	0	0	0
exotica	DITE	10	45-50	0	1	1
exotica	DITE	10	50-55	0	0	0
exotica	DITE	10	55-60	0	0	0
exotica	TAOF	10	0-5	0	0	0
exotica	TAOF	10	5-10	0	1	1
exotica	TAOF	10	10-15	0	1	1
exotica	TAOF	10	15-20	0	0	0
exotica	TAOF	10	20-25	0	0	0
exotica	TAOF	10	25-30	0	0	0
exotica	TAOF	10	30-35	0	0	0
exotica	TAOF	10	35-40	0	0	0
exotica	TAOF	10	40-45	0	1	1
exotica	TAOF	10	45-50	0	0	0
exotica	TAOF	10	50-55	0	0	0
exotica	TAOF	10	55-60	0	0	0
exotica	TRADU	10	0-5	1	0	1
exotica	TRADU	10	5-10	0	2	2
exotica	TRADU	10	10-15	0	2	2
exotica	TRADU	10	15-20	0	1	1
exotica	TRADU	10	20-25	0	1	1
exotica	TRADU	10	25-30	0	1	1
exotica	TRADU	10	30-35	0	1	1
exotica	TRADU	10	35-40	0	3	3
exotica	TRADU	10	40-45	0	1	1
exotica	TRADU	10	45-50	0	0	0
exotica	TRADU	10	50-55	0	0	0
exotica	TRADU	10	55-60	0	0	0
exotica	HYRA	10	0-5	0	0	0
exotica	HYRA	10	5-10	0	0	0
exotica	HYRA	10	10-15	0	0	0
exotica	HYRA	10	15-20	0	0	0
exotica	HYRA	10	20-25	0	0	0
exotica	HYRA	10	25-30	0	0	0
exotica	HYRA	10	30-35	0	0	0
exotica	HYRA	10	35-40	0	0	0
exotica	HYRA	10	40-45	0	0	0
exotica	HYRA	10	45-50	0	0	0
exotica	HYRA	10	50-55	0	0	0
exotica	HYRA	10	55-60	0	0	0

## Sheet: Native
Origen	Especie	Sitio	Interv. tiempo (min.)	adentro	afuera	Total
nativas	SOLANUM	1	0-5	1	0	1
nativas	SOLANUM	1	5-10	0	0	0
nativas	SOLANUM	1	10-15	0	0	0
nativas	SOLANUM	1	15-20	0	0	0
nativas	SOLANUM	1	20-25	0	0	0
nativas	SOLANUM	1	25-30	0	0	0
nativas	SOLANUM	1	30-35	0	0	0
nativas	SOLANUM	1	35-40	0	0	0
nativas	SOLANUM	1	40-45	0	0	0
nativas	SOLANUM	1	45-50	0	0	0
nativas	SOLANUM	1	50-55	0	0	0
nativas	SOLANUM	1	55-60	0	0	0
nativas	BROMUS	1	0-5	0	0	0
nativas	BROMUS	1	5-10	0	0	0
nativas	BROMUS	1	10-15	0	0	0
nativas	BROMUS	1	15-20	0	0	0
nativas	BROMUS	1	20-25	0	0	0
nativas	BROMUS	1	25-30	0	0	0
nativas	BROMUS	1	30-35	0	0	0
nativas	BROMUS	1	35-40	0	0	0
nativas	BROMUS	1	40-45	0	0	0
nativas	BROMUS	1	45-50	0	0	0
nativas	BROMUS	1	50-55	0	0	0
nativas	BROMUS	1	55-60	0	0	0
nativas	H.EUCLAST	1	0-5	0	0	0
nativas	H.EUCLAST	1	5-10	0	0	0
nativas	H.EUCLAST	1	10-15	0	0	0
nativas	H.EUCLAST	1	15-20	0	0	0
nativas	H.EUCLAST	1	20-25	0	0	0
nativas	H.EUCLAST	1	25-30	0	0	0
nativas	H.EUCLAST	1	30-35	1	0	1
nativas	H.EUCLAST	1	35-40	0	0	0
nativas	H.EUCLAST	1	40-45	0	0	0
nativas	H.EUCLAST	1	45-50	0	0	0
nativas	H.EUCLAST	1	50-55	0	0	0
nativas	H.EUCLAST	1	55-60	0	0	0
nativas	H.STENOT	1	0-5	0	0	0
nativas	H.STENOT	1	5-10	0	0	0
nativas	H.STENOT	1	10-15	0	0	0
nativas	H.STENOT	1	15-20	0	0	0
nativas	H.STENOT	1	20-25	0	0	0
nativas	H.STENOT	1	25-30	0	0	0
nativas	H.STENOT	1	30-35	0	0	0
nativas	H.STENOT	1	35-40	0	0	0
nativas	H.STENOT	1	40-45	0	0	0
nativas	H.STENOT	1	45-50	0	0	0
nativas	H.STENOT	1	50-55	0	0	0
nativas	H.STENOT	1	55-60	0	0	0
nativas	DAUCUS	1	0-5	0	0	0
nativas	DAUCUS	1	5-10	0	0	0
nativas	DAUCUS	1	10-15	0	0	0
nativas	DAUCUS	1	15-20	0	0	0
nativas	DAUCUS	1	20-25	0	0	0
nativas	DAUCUS	1	25-30	0	0	0
nativas	DAUCUS	1	30-35	0	0	0
nativas	DAUCUS	1	35-40	0	0	0
nativas	DAUCUS	1	40-45	0	0	0
nativas	DAUCUS	1	45-50	0	0	0
nativas	DAUCUS	1	50-55	0	0	0
nativas	DAUCUS	1	55-60	0	0	0
nativas	THELESP	1	0-5	0	0	0
nativas	THELESP	1	5-10	0	0	0
nativas	THELESP	1	10-15	0	0	0
nativas	THELESP	1	15-20	0	0	0
nativas	THELESP	1	20-25	0	0	0
nativas	THELESP	1	25-30	0	0	0
nativas	THELESP	1	30-35	0	0	0
nativas	THELESP	1	35-40	0	0	0
nativas	THELESP	1	40-45	0	0	0
nativas	THELESP	1	45-50	0	0	0
nativas	THELESP	1	50-55	0	0	0
nativas	THELESP	1	55-60	0	0	0
nativas	VERBESINA	1	0-5	0	0	0
nativas	VERBESINA	1	5-10	0	0	0
nativas	VERBESINA	1	10-15	0	0	0
nativas	VERBESINA	1	15-20	0	0	0
nativas	VERBESINA	1	20-25	0	0	0
nativas	VERBESINA	1	25-30	0	0	0
nativas	VERBESINA	1	30-35	0	0	0
nativas	VERBESINA	1	35-40	0	0	0
nativas	VERBESINA	1	40-45	0	0	0
nativas	VERBESINA	1	45-50	0	0	0
nativas	VERBESINA	1	50-55	0	0	0
nativas	VERBESINA	1	55-60	0	0	0
nativas	GAVILLARD	1	0-5	0	0	0
nativas	GAVILLARD	1	5-10	0	0	0
nativas	GAVILLARD	1	10-15	0	0	0
nativas	GAVILLARD	1	15-20	0	0	0
nativas	GAVILLARD	1	20-25	0	0	0
nativas	GAVILLARD	1	25-30	0	0	0
nativas	GAVILLARD	1	30-35	0	0	0
nativas	GAVILLARD	1	35-40	0	0	0
nativas	GAVILLARD	1	40-45	0	0	0
nativas	GAVILLARD	1	45-50	0	0	0
nativas	GAVILLARD	1	50-55	0	0	0
nativas	GAVILLARD	1	55-60	0	0	0
nativas	CENCHRUS	1	0-5	0	0	0
nativas	CENCHRUS	1	5-10	0	0	0
nativas	CENCHRUS	1	10-15	0	0	0
nativas	CENCHRUS	1	15-20	0	0	0
nativas	CENCHRUS	1	20-25	0	0	0
nativas	CENCHRUS	1	25-30	0	0	0
nativas	CENCHRUS	1	30-35	0	0	0
nativas	CENCHRUS	1	35-40	0	0	0
nativas	CENCHRUS	1	40-45	0	0	0
nativas	CENCHRUS	1	45-50	0	0	0
nativas	CENCHRUS	1	50-55	0	0	0
nativas	CENCHRUS	1	55-60	0	0	0
nativas	SOLANUM	2	0-5	1	0	1
nativas	SOLANUM	2	5-10	0	0	0
nativas	SOLANUM	2	10-15	0	1	1
nativas	SOLANUM	2	15-20	1	0	1
nativas	SOLANUM	2	20-25	0	0	0
nativas	SOLANUM	2	25-30	0	0	0
nativas	SOLANUM	2	30-35	1	0	1
nativas	SOLANUM	2	35-40	3	0	3
nativas	SOLANUM	2	40-45	0	1	1
nativas	SOLANUM	2	45-50	0	0	0
nativas	SOLANUM	2	50-55	1	0	1
nativas	SOLANUM	2	55-60	0	0	0
nativas	BROMUS	2	0-5	1	1	2
nativas	BROMUS	2	5-10	0	0	0
nativas	BROMUS	2	10-15	0	0	0
nativas	BROMUS	2	15-20	0	0	0
nativas	BROMUS	2	20-25	0	0	0
nativas	BROMUS	2	25-30	0	0	0
nativas	BROMUS	2	30-35	0	0	0
nativas	BROMUS	2	35-40	0	0	0
nativas	BROMUS	2	40-45	0	0	0
nativas	BROMUS	2	45-50	1	0	1
nativas	BROMUS	2	50-55	0	0	0
nativas	BROMUS	2	55-60	1	0	1
nativas	H.EUCLAST	2	0-5	0	0	0
nativas	H.EUCLAST	2	5-10	0	0	0
nativas	H.EUCLAST	2	10-15	0	0	0
nativas	H.EUCLAST	2	15-20	0	0	0
nativas	H.EUCLAST	2	20-25	0	0	0
nativas	H.EUCLAST	2	25-30	0	1	1
nativas	H.EUCLAST	2	30-35	0	0	0
nativas	H.EUCLAST	2	35-40	0	0	0
nativas	H.EUCLAST	2	40-45	0	0	0
nativas	H.EUCLAST	2	45-50	0	0	0
nativas	H.EUCLAST	2	50-55	0	0	0
nativas	H.EUCLAST	2	55-60	0	0	0
nativas	H.STENOT	2	0-5	0	0	0
nativas	H.STENOT	2	5-10	0	0	0
nativas	H.STENOT	2	10-15	0	0	0
nativas	H.STENOT	2	15-20	1	0	1
nativas	H.STENOT	2	20-25	0	0	0
nativas	H.STENOT	2	25-30	0	0	0
nativas	H.STENOT	2	30-35	0	0	0
nativas	H.STENOT	2	35-40	0	0	0
nativas	H.STENOT	2	40-45	0	0	0
nativas	H.STENOT	2	45-50	0	0	0
nativas	H.STENOT	2	50-55	1	1	2
nativas	H.STENOT	2	55-60	0	0	0
nativas	DAUCUS	2	0-5	0	0	0
nativas	DAUCUS	2	5-10	0	0	0
nativas	DAUCUS	2	10-15	0	0	0
nativas	DAUCUS	2	15-20	0	0	0
nativas	DAUCUS	2	20-25	0	0	0
nativas	DAUCUS	2	25-30	0	0	0
nativas	DAUCUS	2	30-35	0	0	0
nativas	DAUCUS	2	35-40	0	0	0
nativas	DAUCUS	2	40-45	0	0	0
nativas	DAUCUS	2	45-50	0	0	0
nativas	DAUCUS	2	50-55	0	0	0
nativas	DAUCUS	2	55-60	0	0	0
nativas	THELESP	2	0-5	1	0	1
nativas	THELESP	2	5-10	0	0	0
nativas	THELESP	2	10-15	0	1	1
nativas	THELESP	2	15-20	0	0	0
nativas	THELESP	2	20-25	0	0	0
nativas	THELESP	2	25-30	1	0	1
nativas	THELESP	2	30-35	0	0	0
nativas	THELESP	2	35-40	0	0	0
nativas	THELESP	2	40-45	0	0	0
nativas	THELESP	2	45-50	0	0	0
nativas	THELESP	2	50-55	0	0	0
nativas	THELESP	2	55-60	0	0	0
nativas	VERBESINA	2	0-5	0	0	0
nativas	VERBESINA	2	5-10	0	1	1
nativas	VERBESINA	2	10-15	0	0	0
nativas	VERBESINA	2	15-20	0	0	0
nativas	VERBESINA	2	20-25	0	1	1
nativas	VERBESINA	2	25-30	0	0	0
nativas	VERBESINA	2	30-35	0	0	0
nativas	VERBESINA	2	35-40	0	0	0
nativas	VERBESINA	2	40-45	0	0	0
nativas	VERBESINA	2	45-50	0	0	0
nativas	VERBESINA	2	50-55	0	0	0
nativas	VERBESINA	2	55-60	0	0	0
nativas	GAVILLARD	2	0-5	0	0	0
nativas	GAVILLARD	2	5-10	0	0	0
nativas	GAVILLARD	2	10-15	0	0	0
nativas	GAVILLARD	2	15-20	0	0	0
nativas	GAVILLARD	2	20-25	0	0	0
nativas	GAVILLARD	2	25-30	0	0	0
nativas	GAVILLARD	2	30-35	0	0	0
nativas	GAVILLARD	2	35-40	0	0	0
nativas	GAVILLARD	2	40-45	0	0	0
nativas	GAVILLARD	2	45-50	0	0	0
nativas	GAVILLARD	2	50-55	0	0	0
nativas	GAVILLARD	2	55-60	0	0	0
nativas	CENCHRUS	2	0-5	0	0	0
nativas	CENCHRUS	2	5-10	0	0	0
nativas	CENCHRUS	2	10-15	0	0	0
nativas	CENCHRUS	2	15-20	0	0	0
nativas	CENCHRUS	2	20-25	0	0	0
nativas	CENCHRUS	2	25-30	0	0	0
nativas	CENCHRUS	2	30-35	0	0	0
nativas	CENCHRUS	2	35-40	0	0	0
nativas	CENCHRUS	2	40-45	0	0	0
nativas	CENCHRUS	2	45-50	0	0	0
nativas	CENCHRUS	2	50-55	0	0	0
nativas	CENCHRUS	2	55-60	0	0	0
nativas	SOLANUN	3	0-5	2	1	3
nativas	SOLANUN	3	5-10	3	0	3
nativas	SOLANUN	3	10-15	1	0	1
nativas	SOLANUN	3	15-20	3	1	4
nativas	SOLANUN	3	20-25	0	0	0
nativas	SOLANUN	3	25-30	1	0	1
nativas	SOLANUN	3	30-35	0	0	0
nativas	SOLANUN	3	35-40	0	0	0
nativas	SOLANUN	3	40-45	0	0	0
nativas	SOLANUN	3	45-50	1	0	1
nativas	SOLANUN	3	50-55	0	1	1
nativas	SOLANUN	3	55-60	1	0	1
nativas	BROMUS	3	0-5	0	1	1
nativas	BROMUS	3	5-10	0	0	0
nativas	BROMUS	3	10-15	0	0	0
nativas	BROMUS	3	15-20	0	0	0
nativas	BROMUS	3	20-25	0	0	0
nativas	BROMUS	3	25-30	0	0	0
nativas	BROMUS	3	30-35	0	0	0
nativas	BROMUS	3	35-40	0	0	0
nativas	BROMUS	3	40-45	0	0	0
nativas	BROMUS	3	45-50	0	0	0
nativas	BROMUS	3	50-55	1	0	1
nativas	BROMUS	3	55-60	0	0	0
nativas	H.EUCLAST	3	0-5	0	0	0
nativas	H.EUCLAST	3	5-10	0	0	0
nativas	H.EUCLAST	3	10-15	0	0	0
nativas	H.EUCLAST	3	15-20	0	0	0
nativas	H.EUCLAST	3	20-25	0	0	0
nativas	H.EUCLAST	3	25-30	0	0	0
nativas	H.EUCLAST	3	30-35	0	0	0
nativas	H.EUCLAST	3	35-40	0	0	0
nativas	H.EUCLAST	3	40-45	0	0	0
nativas	H.EUCLAST	3	45-50	0	0	0
nativas	H.EUCLAST	3	50-55	0	0	0
nativas	H.EUCLAST	3	55-60	0	0	0
nativas	H.STENOT	3	0-5	1	0	1
nativas	H.STENOT	3	5-10	0	0	0
nativas	H.STENOT	3	10-15	0	0	0
nativas	H.STENOT	3	15-20	0	0	0
nativas	H.STENOT	3	20-25	0	0	0
nativas	H.STENOT	3	25-30	0	0	0
nativas	H.STENOT	3	30-35	0	0	0
nativas	H.STENOT	3	35-40	0	0	0
nativas	H.STENOT	3	40-45	0	0	0
nativas	H.STENOT	3	45-50	0	0	0
nativas	H.STENOT	3	50-55	0	0	0
nativas	H.STENOT	3	55-60	0	0	0
nativas	DAUCUS	3	0-5	0	0	0
nativas	DAUCUS	3	5-10	0	0	0
nativas	DAUCUS	3	10-15	0	0	0
nativas	DAUCUS	3	15-20	0	0	0
nativas	DAUCUS	3	20-25	0	0	0
nativas	DAUCUS	3	25-30	0	0	0
nativas	DAUCUS	3	30-35	0	0	0
nativas	DAUCUS	3	35-40	0	0	0
nativas	DAUCUS	3	40-45	0	0	0
nativas	DAUCUS	3	45-50	0	0	0
nativas	DAUCUS	3	50-55	0	0	0
nativas	DAUCUS	3	55-60	0	0	0
nativas	THELESP	3	0-5	2	0	2
nativas	THELESP	3	5-10	0	0	0
nativas	THELESP	3	10-15	0	0	0
nativas	THELESP	3	15-20	0	0	0
nativas	THELESP	3	20-25	0	0	0
nativas	THELESP	3	25-30	0	0	0
nativas	THELESP	3	30-35	1	0	1
nativas	THELESP	3	35-40	0	0	0
nativas	THELESP	3	40-45	0	0	0
nativas	THELESP	3	45-50	0	0	0
nativas	THELESP	3	50-55	0	0	0
nativas	THELESP	3	55-60	0	0	0
nativas	VERBESINA	3	0-5	0	0	0
nativas	VERBESINA	3	5-10	0	0	0
nativas	VERBESINA	3	10-15	0	0	0
nativas	VERBESINA	3	15-20	0	0	0
nativas	VERBESINA	3	20-25	0	1	1
nativas	VERBESINA	3	25-30	0	1	1
nativas	VERBESINA	3	30-35	0	0	0
nativas	VERBESINA	3	35-40	0	0	0
nativas	VERBESINA	3	40-45	0	0	0
nativas	VERBESINA	3	45-50	0	0	0
nativas	VERBESINA	3	50-55	0	0	0
nativas	VERBESINA	3	55-60	0	1	1
nativas	GAVILLARD	3	0-5	0	0	0
nativas	GAVILLARD	3	5-10	0	1	1
nativas	GAVILLARD	3	10-15	0	0	0
nativas	GAVILLARD	3	15-20	0	0	0
nativas	GAVILLARD	3	20-25	0	0	0
nativas	GAVILLARD	3	25-30	0	0	0
nativas	GAVILLARD	3	30-35	0	0	0
nativas	GAVILLARD	3	35-40	0	1	1
nativas	GAVILLARD	3	40-45	0	0	0
nativas	GAVILLARD	3	45-50	0	0	0
nativas	GAVILLARD	3	50-55	0	0	0
nativas	GAVILLARD	3	55-60	0	0	0
nativas	CENCHRUS	3	0-5	0	0	0
nativas	CENCHRUS	3	5-10	0	0	0
nativas	CENCHRUS	3	10-15	0	0	0
nativas	CENCHRUS	3	15-20	0	0	0
nativas	CENCHRUS	3	20-25	0	0	0
nativas	CENCHRUS	3	25-30	0	0	0
nativas	CENCHRUS	3	30-35	0	0	0
nativas	CENCHRUS	3	35-40	0	0	0
nativas	CENCHRUS	3	40-45	0	0	0
nativas	CENCHRUS	3	45-50	0	0	0
nativas	CENCHRUS	3	50-55	0	0	0
nativas	CENCHRUS	3	55-60	0	0	0
nativas	SOLANUM	4	0-5	0	0	0
nativas	SOLANUM	4	5-10	0	0	0
nativas	SOLANUM	4	10-15	0	0	0
nativas	SOLANUM	4	15-20	1	0	1
nativas	SOLANUM	4	20-25	1	0	1
nativas	SOLANUM	4	25-30	0	0	0
nativas	SOLANUM	4	30-35	0	0	0
nativas	SOLANUM	4	35-40	0	0	0
nativas	SOLANUM	4	40-45	0	0	0
nativas	SOLANUM	4	45-50	0	0	0
nativas	SOLANUM	4	50-55	0	0	0
nativas	SOLANUN	4	55-60	0	0	0
nativas	BROMUS	4	0-5	1	0	1
nativas	BROMUS	4	5-10	0	0	0
nativas	BROMUS	4	10-15	0	0	0
nativas	BROMUS	4	15-20	0	0	0
nativas	BROMUS	4	20-25	0	0	0
nativas	BROMUS	4	25-30	0	0	0
nativas	BROMUS	4	30-35	0	0	0
nativas	BROMUS	4	35-40	0	0	0
nativas	BROMUS	4	40-45	0	0	0
nativas	BROMUS	4	45-50	0	0	0
nativas	BROMUS	4	50-55	0	0	0
nativas	BROMUS	4	55-60	0	0	0
nativas	H.EUCLAST	4	0-5	0	0	0
nativas	H.EUCLAST	4	5-10	0	0	0
nativas	H.EUCLAST	4	10-15	0	0	0
nativas	H.EUCLAST	4	15-20	0	0	0
nativas	H.EUCLAST	4	20-25	0	0	0
nativas	H.EUCLAST	4	25-30	0	0	0
nativas	H.EUCLAST	4	30-35	0	0	0
nativas	H.EUCLAST	4	35-40	0	0	0
nativas	H.EUCLAST	4	40-45	0	0	0
nativas	H.EUCLAST	4	45-50	0	0	0
nativas	H.EUCLAST	4	50-55	0	0	0
nativas	H.EUCLAST	4	55-60	0	0	0
nativas	H.STENOT	4	0-5	0	0	0
nativas	H.STENOT	4	5-10	0	0	0
nativas	H.STENOT	4	10-15	0	0	0
nativas	H.STENOT	4	15-20	0	0	0
nativas	H.STENOT	4	20-25	0	0	0
nativas	H.STENOT	4	25-30	0	0	0
nativas	H.STENOT	4	30-35	0	0	0
nativas	H.STENOT	4	35-40	0	0	0
nativas	H.STENOT	4	40-45	0	0	0
nativas	H.STENOT	4	45-50	0	0	0
nativas	H.STENOT	4	50-55	0	0	0
nativas	H.STENOT	4	55-60	0	0	0
nativas	DAUCUS	4	0-5	0	0	0
nativas	DAUCUS	4	5-10	0	0	0
nativas	DAUCUS	4	10-15	0	0	0
nativas	DAUCUS	4	15-20	0	0	0
nativas	DAUCUS	4	20-25	0	0	0
nativas	DAUCUS	4	25-30	0	0	0
nativas	DAUCUS	4	30-35	0	0	0
nativas	DAUCUS	4	35-40	0	0	0
nativas	DAUCUS	4	40-45	0	0	0
nativas	DAUCUS	4	45-50	0	0	0
nativas	DAUCUS	4	50-55	0	0	0
nativas	DAUCUS	4	55-60	0	0	0
nativas	THELESP	4	0-5	0	0	0
nativas	THELESP	4	5-10	0	0	0
nativas	THELESP	4	10-15	0	0	0
nativas	THELESP	4	15-20	0	0	0
nativas	THELESP	4	20-25	0	0	0
nativas	THELESP	4	25-30	0	0	0
nativas	THELESP	4	30-35	0	0	0
nativas	THELESP	4	35-40	0	0	0
nativas	THELESP	4	40-45	0	0	0
nativas	THELESP	4	45-50	0	0	0
nativas	THELESP	4	50-55	0	0	0
nativas	THELESP	4	55-60	0	0	0
nativas	VERBESINA	4	0-5	0	0	0
nativas	VERBESINA	4	5-10	0	0	0
nativas	VERBESINA	4	10-15	0	0	0
nativas	VERBESINA	4	15-20	0	0	0
nativas	VERBESINA	4	20-25	0	0	0
nativas	VERBESINA	4	25-30	0	0	0
nativas	VERBESINA	4	30-35	0	0	0
nativas	VERBESINA	4	35-40	0	0	0
nativas	VERBESINA	4	40-45	0	0	0
nativas	VERBESINA	4	45-50	0	0	0
nativas	VERBESINA	4	50-55	0	0	0
nativas	VERBESINA	4	55-60	0	0	0
nativas	GAVILLARD	4	0-5	0	0	0
nativas	GAVILLARD	4	5-10	0	0	0
nativas	GAVILLARD	4	10-15	0	1	1
nativas	GAVILLARD	4	15-20	0	0	0
nativas	GAVILLARD	4	20-25	0	0	0
nativas	GAVILLARD	4	25-30	0	0	0
nativas	GAVILLARD	4	30-35	0	0	0
nativas	GAVILLARD	4	35-40	0	0	0
nativas	GAVILLARD	4	40-45	0	0	0
nativas	GAVILLARD	4	45-50	0	0	0
nativas	GAVILLARD	4	50-55	0	0	0
nativas	GAVILLARD	4	55-60	0	0	0
nativas	CENCHRUS	4	0-5	0	0	0
nativas	CENCHRUS	4	5-10	0	0	0
nativas	CENCHRUS	4	10-15	0	0	0
nativas	CENCHRUS	4	15-20	0	0	0
nativas	CENCHRUS	4	20-25	0	0	0
nativas	CENCHRUS	4	25-30	0	0	0
nativas	CENCHRUS	4	30-35	0	0	0
nativas	CENCHRUS	4	35-40	0	0	0
nativas	CENCHRUS	4	40-45	0	0	0
nativas	CENCHRUS	4	45-50	0	0	0
nativas	CENCHRUS	4	50-55	0	0	0
nativas	CENCHRUS	4	55-60	0	0	0
nativas	SOLANUN	5	0-5	0	0	0
nativas	SOLANUN	5	5-10	0	0	0
nativas	SOLANUN	5	10-15	3	0	3
nativas	SOLANUN	5	15-20	3	0	3
nativas	SOLANUN	5	20-25	0	0	0
nativas	SOLANUN	5	25-30	0	0	0
nativas	SOLANUN	5	30-35	1	1	2
nativas	SOLANUN	5	35-40	0	0	0
nativas	SOLANUN	5	40-45	0	0	0
nativas	SOLANUN	5	45-50	0	1	1
nativas	SOLANUN	5	50-55	0	0	0
nativas	SOLANUN	5	55-60	0	1	1
nativas	BROMUS	5	0-5	0	0	0
nativas	BROMUS	5	5-10	0	0	0
nativas	BROMUS	5	10-15	0	0	0
nativas	BROMUS	5	15-20	0	0	0
nativas	BROMUS	5	20-25	0	0	0
nativas	BROMUS	5	25-30	0	0	0
nativas	BROMUS	5	30-35	0	0	0
nativas	BROMUS	5	35-40	0	0	0
nativas	BROMUS	5	40-45	1	0	1
nativas	BROMUS	5	45-50	0	0	0
nativas	BROMUS	5	50-55	1	1	2
nativas	BROMUS	5	55-60	0	0	0
nativas	H.EUCLAST	5	0-5	0	0	0
nativas	H.EUCLAST	5	5-10	0	0	0
nativas	H.EUCLAST	5	10-15	0	0	0
nativas	H.EUCLAST	5	15-20	0	0	0
nativas	H.EUCLAST	5	20-25	0	0	0
nativas	H.EUCLAST	5	25-30	1	0	1
nativas	H.EUCLAST	5	30-35	0	0	0
nativas	H.EUCLAST	5	35-40	0	0	0
nativas	H.EUCLAST	5	40-45	0	0	0
nativas	H.EUCLAST	5	45-50	0	0	0
nativas	H.EUCLAST	5	50-55	0	0	0
nativas	H.EUCLAST	5	55-60	0	0	0
nativas	H.STENOT	5	0-5	0	0	0
nativas	H.STENOT	5	5-10	0	1	1
nativas	H.STENOT	5	10-15	0	0	0
nativas	H.STENOT	5	15-20	1	0	1
nativas	H.STENOT	5	20-25	0	0	0
nativas	H.STENOT	5	25-30	0	0	0
nativas	H.STENOT	5	30-35	0	0	0
nativas	H.STENOT	5	35-40	0	0	0
nativas	H.STENOT	5	40-45	0	0	0
nativas	H.STENOT	5	45-50	0	0	0
nativas	H.STENOT	5	50-55	0	0	0
nativas	H.STENOT	5	55-60	0	0	0
nativas	DAUCUS	5	0-5	0	0	0
nativas	DAUCUS	5	5-10	0	0	0
nativas	DAUCUS	5	10-15	0	0	0
nativas	DAUCUS	5	15-20	0	0	0
nativas	DAUCUS	5	20-25	0	0	0
nativas	DAUCUS	5	25-30	0	0	0
nativas	DAUCUS	5	30-35	0	0	0
nativas	DAUCUS	5	35-40	0	0	0
nativas	DAUCUS	5	40-45	0	0	0
nativas	DAUCUS	5	45-50	0	0	0
nativas	DAUCUS	5	50-55	0	0	0
nativas	DAUCUS	5	55-60	0	0	0
nativas	THELESP	5	0-5	0	0	0
nativas	THELESP	5	5-10	0	0	0
nativas	THELESP	5	10-15	0	0	0
nativas	THELESP	5	15-20	1	0	1
nativas	THELESP	5	20-25	0	0	0
nativas	THELESP	5	25-30	0	0	0
nativas	THELESP	5	30-35	0	0	0
nativas	THELESP	5	35-40	0	0	0
nativas	THELESP	5	40-45	0	0	0
nativas	THELESP	5	45-50	0	0	0
nativas	THELESP	5	50-55	0	0	0
nativas	THELESP	5	55-60	0	0	0
nativas	VERBESINA	5	0-5	1	0	1
nativas	VERBESINA	5	5-10	0	0	0
nativas	VERBESINA	5	10-15	0	0	0
nativas	VERBESINA	5	15-20	0	0	0
nativas	VERBESINA	5	20-25	0	0	0
nativas	VERBESINA	5	25-30	0	0	0
nativas	VERBESINA	5	30-35	0	0	0
nativas	VERBESINA	5	35-40	0	0	0
nativas	VERBESINA	5	40-45	0	0	0
nativas	VERBESINA	5	45-50	0	0	0
nativas	VERBESINA	5	50-55	0	0	0
nativas	VERBESINA	5	55-60	0	0	0
nativas	GAVILLARD	5	0-5	0	0	0
nativas	GAVILLARD	5	5-10	0	0	0
nativas	GAVILLARD	5	10-15	0	0	0
nativas	GAVILLARD	5	15-20	0	0	0
nativas	GAVILLARD	5	20-25	0	0	0
nativas	GAVILLARD	5	25-30	0	0	0
nativas	GAVILLARD	5	30-35	0	1	1
nativas	GAVILLARD	5	35-40	0	0	0
nativas	GAVILLARD	5	40-45	0	0	0
nativas	GAVILLARD	5	45-50	0	0	0
nativas	GAVILLARD	5	50-55	0	1	1
nativas	GAVILLARD	5	55-60	0	0	0
nativas	CENCHRUS	5	0-5	0	0	0
nativas	CENCHRUS	5	5-10	0	0	0
nativas	CENCHRUS	5	10-15	0	0	0
nativas	CENCHRUS	5	15-20	0	0	0
nativas	CENCHRUS	5	20-25	0	0	0
nativas	CENCHRUS	5	25-30	0	0	0
nativas	CENCHRUS	5	30-35	0	0	0
nativas	CENCHRUS	5	35-40	0	0	0
nativas	CENCHRUS	5	40-45	0	0	0
nativas	CENCHRUS	5	45-50	0	0	0
nativas	CENCHRUS	5	50-55	0	0	0
nativas	CENCHRUS	5	55-60	0	0	0
nativas	SOLANUM	6	0-5	0	1	1
nativas	SOLANUM	6	5-10	1	0	1
nativas	SOLANUM	6	10-15	2	1	3
nativas	SOLANUM	6	15-20	0	1	1
nativas	SOLANUM	6	20-25	0	0	0
nativas	SOLANUM	6	25-30	0	0	0
nativas	SOLANUM	6	30-35	0	1	1
nativas	SOLANUM	6	35-40	0	0	0
nativas	SOLANUM	6	40-45	0	0	0
nativas	SOLANUM	6	45-50	0	1	1
nativas	SOLANUM	6	50-55	0	0	0
nativas	SOLANUM	6	55-60	1	1	2
nativas	BROMUS	6	0-5	0	0	0
nativas	BROMUS	6	5-10	1	1	2
nativas	BROMUS	6	10-15	0	1	1
nativas	BROMUS	6	15-20	0	0	0
nativas	BROMUS	6	20-25	0	0	0
nativas	BROMUS	6	25-30	0	0	0
nativas	BROMUS	6	30-35	0	0	0
nativas	BROMUS	6	35-40	0	1	1
nativas	BROMUS	6	40-45	0	0	0
nativas	BROMUS	6	45-50	0	0	0
nativas	BROMUS	6	50-55	1	0	1
nativas	BROMUS	6	55-60	0	1	1
nativas	H.EUCLAST	6	0-5	0	0	0
nativas	H.EUCLAST	6	5-10	0	0	0
nativas	H.EUCLAST	6	10-15	0	0	0
nativas	H.EUCLAST	6	15-20	0	0	0
nativas	H.EUCLAST	6	20-25	0	0	0
nativas	H.EUCLAST	6	25-30	0	0	0
nativas	H.EUCLAST	6	30-35	0	1	1
nativas	H.EUCLAST	6	35-40	0	0	0
nativas	H.EUCLAST	6	40-45	0	1	1
nativas	H.EUCLAST	6	45-50	0	0	0
nativas	H.EUCLAST	6	50-55	0	0	0
nativas	H.EUCLAST	6	55-60	0	0	0
nativas	H.STENOT	6	0-5	0	0	0
nativas	H.STENOT	6	5-10	0	0	0
nativas	H.STENOT	6	10-15	2	0	2
nativas	H.STENOT	6	15-20	0	0	0
nativas	H.STENOT	6	20-25	0	0	0
nativas	H.STENOT	6	25-30	0	0	0
nativas	H.STENOT	6	30-35	0	1	1
nativas	H.STENOT	6	35-40	0	0	0
nativas	H.STENOT	6	40-45	0	0	0
nativas	H.STENOT	6	45-50	0	0	0
nativas	H.STENOT	6	50-55	0	1	1
nativas	H.STENOT	6	55-60	0	0	0
nativas	DAUCUS	6	0-5	0	0	0
nativas	DAUCUS	6	5-10	0	1	1
nativas	DAUCUS	6	10-15	1	0	1
nativas	DAUCUS	6	15-20	0	0	0
nativas	DAUCUS	6	20-25	0	0	0
nativas	DAUCUS	6	25-30	0	0	0
nativas	DAUCUS	6	30-35	0	0	0
nativas	DAUCUS	6	35-40	0	0	0
nativas	DAUCUS	6	40-45	0	0	0
nativas	DAUCUS	6	45-50	0	0	0
nativas	DAUCUS	6	50-55	0	0	0
nativas	DAUCUS	6	55-60	0	0	0
nativas	THELESP	6	0-5	0	0	0
nativas	THELESP	6	5-10	0	0	0
nativas	THELESP	6	10-15	0	0	0
nativas	THELESP	6	15-20	0	0	0
nativas	THELESP	6	20-25	0	0	0
nativas	THELESP	6	25-30	0	0	0
nativas	THELESP	6	30-35	0	0	0
nativas	THELESP	6	35-40	0	0	0
nativas	THELESP	6	40-45	0	0	0
nativas	THELESP	6	45-50	0	0	0
nativas	THELESP	6	50-55	0	0	0
nativas	THELESP	6	55-60	0	0	0
nativas	VERBESINA	6	0-5	0	0	0
nativas	VERBESINA	6	5-10	0	0	0
nativas	VERBESINA	6	10-15	0	0	0
nativas	VERBESINA	6	15-20	0	0	0
nativas	VERBESINA	6	20-25	0	0	0
nativas	VERBESINA	6	25-30	0	0	0
nativas	VERBESINA	6	30-35	0	0	0
nativas	VERBESINA	6	35-40	0	0	0
nativas	VERBESINA	6	40-45	0	0	0
nativas	VERBESINA	6	45-50	0	0	0
nativas	VERBESINA	6	50-55	0	0	0
nativas	VERBESINA	6	55-60	0	0	0
nativas	GAVILLARD	6	0-5	0	0	0
nativas	GAVILLARD	6	5-10	0	0	0
nativas	GAVILLARD	6	10-15	0	0	0
nativas	GAVILLARD	6	15-20	0	0	0
nativas	GAVILLARD	6	20-25	0	0	0
nativas	GAVILLARD	6	25-30	0	0	0
nativas	GAVILLARD	6	30-35	0	0	0
nativas	GAVILLARD	6	35-40	0	0	0
nativas	GAVILLARD	6	40-45	0	0	0
nativas	GAVILLARD	6	45-50	0	1	1
nativas	GAVILLARD	6	50-55	0	0	0
nativas	GAVILLARD	6	55-60	0	0	0
nativas	CENCHRUS	6	0-5	0	0	0
nativas	CENCHRUS	6	5-10	0	0	0
nativas	CENCHRUS	6	10-15	0	0	0
nativas	CENCHRUS	6	15-20	0	0	0
nativas	CENCHRUS	6	20-25	0	0	0
nativas	CENCHRUS	6	25-30	0	0	0
nativas	CENCHRUS	6	30-35	0	0	0
nativas	CENCHRUS	6	35-40	0	0	0
nativas	CENCHRUS	6	40-45	0	0	0
nativas	CENCHRUS	6	45-50	0	0	0
nativas	CENCHRUS	6	50-55	0	0	0
nativas	CENCHRUS	6	55-60	0	0	0
nativas	SOLANUM	7	0-5	1	4	5
nativas	SOLANUM	7	5-10	0	0	0
nativas	SOLANUM	7	10-15	0	1	1
nativas	SOLANUM	7	15-20	0	0	0
nativas	SOLANUM	7	20-25	0	0	0
nativas	SOLANUM	7	25-30	0	0	0
nativas	SOLANUM	7	30-35	0	0	0
nativas	SOLANUM	7	35-40	0	0	0
nativas	SOLANUM	7	40-45	0	0	0
nativas	SOLANUM	7	45-50	0	1	1
nativas	SOLANUM	7	50-55	1	0	1
nativas	SOLANUM	7	55-60	1	0	1
nativas	BROMUS	7	0-5	0	0	0
nativas	BROMUS	7	5-10	0	0	0
nativas	BROMUS	7	10-15	0	0	0
nativas	BROMUS	7	15-20	0	0	0
nativas	BROMUS	7	20-25	0	0	0
nativas	BROMUS	7	25-30	0	0	0
nativas	BROMUS	7	30-35	0	0	0
nativas	BROMUS	7	35-40	0	0	0
nativas	BROMUS	7	40-45	0	0	0
nativas	BROMUS	7	45-50	0	0	0
nativas	BROMUS	7	50-55	0	0	0
nativas	BROMUS	7	55-60	0	0	0
nativas	H.EUCLAST	7	0-5	0	0	0
nativas	H.EUCLAST	7	5-10	0	0	0
nativas	H.EUCLAST	7	10-15	0	0	0
nativas	H.EUCLAST	7	15-20	0	0	0
nativas	H.EUCLAST	7	20-25	0	0	0
nativas	H.EUCLAST	7	25-30	0	0	0
nativas	H.EUCLAST	7	30-35	1	0	1
nativas	H.EUCLAST	7	35-40	0	0	0
nativas	H.EUCLAST	7	40-45	0	0	0
nativas	H.EUCLAST	7	45-50	1	0	1
nativas	H.EUCLAST	7	50-55	0	0	0
nativas	H.EUCLAST	7	55-60	1	0	1
nativas	H.STENOT	7	0-5	0	0	0
nativas	H.STENOT	7	5-10	0	0	0
nativas	H.STENOT	7	10-15	0	0	0
nativas	H.STENOT	7	15-20	0	0	0
nativas	H.STENOT	7	20-25	0	0	0
nativas	H.STENOT	7	25-30	0	0	0
nativas	H.STENOT	7	30-35	0	0	0
nativas	H.STENOT	7	35-40	0	0	0
nativas	H.STENOT	7	40-45	0	0	0
nativas	H.STENOT	7	45-50	0	0	0
nativas	H.STENOT	7	50-55	0	0	0
nativas	H.STENOT	7	55-60	0	0	0
nativas	DAUCUS	7	0-5	0	0	0
nativas	DAUCUS	7	5-10	0	1	1
nativas	DAUCUS	7	10-15	0	0	0
nativas	DAUCUS	7	15-20	0	0	0
nativas	DAUCUS	7	20-25	0	0	0
nativas	DAUCUS	7	25-30	0	0	0
nativas	DAUCUS	7	30-35	0	0	0
nativas	DAUCUS	7	35-40	0	0	0
nativas	DAUCUS	7	40-45	0	0	0
nativas	DAUCUS	7	45-50	0	0	0
nativas	DAUCUS	7	50-55	0	0	0
nativas	DAUCUS	7	55-60	0	0	0
nativas	THELESP	7	0-5	0	0	0
nativas	THELESP	7	5-10	0	0	0
nativas	THELESP	7	10-15	0	0	0
nativas	THELESP	7	15-20	0	0	0
nativas	THELESP	7	20-25	0	0	0
nativas	THELESP	7	25-30	0	0	0
nativas	THELESP	7	30-35	0	0	0
nativas	THELESP	7	35-40	0	0	0
nativas	THELESP	7	40-45	0	0	0
nativas	THELESP	7	45-50	0	0	0
nativas	THELESP	7	50-55	0	0	0
nativas	THELESP	7	55-60	0	0	0
nativas	VERBESINA	7	0-5	0	0	0
nativas	VERBESINA	7	5-10	0	0	0
nativas	VERBESINA	7	10-15	0	0	0
nativas	VERBESINA	7	15-20	0	0	0
nativas	VERBESINA	7	20-25	0	0	0
nativas	VERBESINA	7	25-30	0	0	0
nativas	VERBESINA	7	30-35	0	0	0
nativas	VERBESINA	7	35-40	0	0	0
nativas	VERBESINA	7	40-45	0	0	0
nativas	VERBESINA	7	45-50	0	0	0
nativas	VERBESINA	7	50-55	0	0	0
nativas	VERBESINA	7	55-60	0	0	0
nativas	GAVILLARD	7	0-5	0	1	1
nativas	GAVILLARD	7	5-10	0	0	0
nativas	GAVILLARD	7	10-15	0	0	0
nativas	GAVILLARD	7	15-20	0	0	0
nativas	GAVILLARD	7	20-25	0	1	1
nativas	GAVILLARD	7	25-30	0	0	0
nativas	GAVILLARD	7	30-35	0	0	0
nativas	GAVILLARD	7	35-40	0	0	0
nativas	GAVILLARD	7	40-45	0	0	0
nativas	GAVILLARD	7	45-50	0	0	0
nativas	GAVILLARD	7	50-55	0	0	0
nativas	GAVILLARD	7	55-60	0	0	0
nativas	CENCHRUS	7	0-5	0	0	0
nativas	CENCHRUS	7	5-10	0	0	0
nativas	CENCHRUS	7	10-15	0	0	0
nativas	CENCHRUS	7	15-20	0	0	0
nativas	CENCHRUS	7	20-25	0	0	0
nativas	CENCHRUS	7	25-30	0	0	0
nativas	CENCHRUS	7	30-35	0	0	0
nativas	CENCHRUS	7	35-40	0	0	0
nativas	CENCHRUS	7	40-45	0	0	0
nativas	CENCHRUS	7	45-50	0	0	0
nativas	CENCHRUS	7	50-55	0	0	0
nativas	CENCHRUS	7	55-60	0	0	0
nativas	SOLANUN	8	0-5	0	1	1
nativas	SOLANUN	8	5-10	0	0	0
nativas	SOLANUN	8	10-15	0	0	0
nativas	SOLANUN	8	15-20	0	0	0
nativas	SOLANUN	8	20-25	0	1	1
nativas	SOLANUN	8	25-30	0	0	0
nativas	SOLANUN	8	30-35	0	0	0
nativas	SOLANUN	8	35-40	0	0	0
nativas	SOLANUN	8	40-45	0	0	0
nativas	SOLANUN	8	45-50	0	0	0
nativas	SOLANUN	8	50-55	0	0	0
nativas	SOLANUN	8	55-60	0	0	0
nativas	BROMUS	8	0-5	0	0	0
nativas	BROMUS	8	5-10	0	0	0
nativas	BROMUS	8	10-15	0	0	0
nativas	BROMUS	8	15-20	0	0	0
nativas	BROMUS	8	20-25	0	0	0
nativas	BROMUS	8	25-30	0	0	0
nativas	BROMUS	8	30-35	0	0	0
nativas	BROMUS	8	35-40	0	0	0
nativas	BROMUS	8	40-45	0	0	0
nativas	BROMUS	8	45-50	0	0	0
nativas	BROMUS	8	50-55	0	0	0
nativas	BROMUS	8	55-60	0	0	0
nativas	H.EUCLAST	8	0-5	0	0	0
nativas	H.EUCLAST	8	5-10	0	0	0
nativas	H.EUCLAST	8	10-15	0	0	0
nativas	H.EUCLAST	8	15-20	0	0	0
nativas	H.EUCLAST	8	20-25	0	0	0
nativas	H.EUCLAST	8	25-30	0	0	0
nativas	H.EUCLAST	8	30-35	0	0	0
nativas	H.EUCLAST	8	35-40	0	0	0
nativas	H.EUCLAST	8	40-45	0	0	0
nativas	H.EUCLAST	8	45-50	0	0	0
nativas	H.EUCLAST	8	50-55	0	0	0
nativas	H.EUCLAST	8	55-60	0	0	0
nativas	H.STENOT	8	0-5	0	0	0
nativas	H.STENOT	8	5-10	0	0	0
nativas	H.STENOT	8	10-15	0	0	0
nativas	H.STENOT	8	15-20	0	0	0
nativas	H.STENOT	8	20-25	0	0	0
nativas	H.STENOT	8	25-30	0	0	0
nativas	H.STENOT	8	30-35	0	0	0
nativas	H.STENOT	8	35-40	0	0	0
nativas	H.STENOT	8	40-45	0	0	0
nativas	H.STENOT	8	45-50	0	0	0
nativas	H.STENOT	8	50-55	0	0	0
nativas	H.STENOT	8	55-60	0	0	0
nativas	DAUCUS	8	0-5	0	0	0
nativas	DAUCUS	8	5-10	0	0	0
nativas	DAUCUS	8	10-15	0	0	0
nativas	DAUCUS	8	15-20	0	0	0
nativas	DAUCUS	8	20-25	0	0	0
nativas	DAUCUS	8	25-30	0	0	0
nativas	DAUCUS	8	30-35	0	0	0
nativas	DAUCUS	8	35-40	0	0	0
nativas	DAUCUS	8	40-45	0	0	0
nativas	DAUCUS	8	45-50	0	0	0
nativas	DAUCUS	8	50-55	0	0	0
nativas	DAUCUS	8	55-60	0	0	0
nativas	THELESP	8	0-5	0	0	0
nativas	THELESP	8	5-10	0	0	0
nativas	THELESP	8	10-15	0	0	0
nativas	THELESP	8	15-20	0	0	0
nativas	THELESP	8	20-25	0	0	0
nativas	THELESP	8	25-30	0	0	0
nativas	THELESP	8	30-35	0	0	0
nativas	THELESP	8	35-40	0	0	0
nativas	THELESP	8	40-45	0	0	0
nativas	THELESP	8	45-50	0	0	0
nativas	THELESP	8	50-55	0	0	0
nativas	THELESP	8	55-60	0	0	0
nativas	VERBESINA	8	0-5	0	0	0
nativas	VERBESINA	8	5-10	0	0	0
nativas	VERBESINA	8	10-15	0	0	0
nativas	VERBESINA	8	15-20	0	0	0
nativas	VERBESINA	8	20-25	0	0	0
nativas	VERBESINA	8	25-30	0	0	0
nativas	VERBESINA	8	30-35	0	0	0
nativas	VERBESINA	8	35-40	0	0	0
nativas	VERBESINA	8	40-45	0	0	0
nativas	VERBESINA	8	45-50	0	0	0
nativas	VERBESINA	8	50-55	0	0	0
nativas	VERBESINA	8	55-60	0	0	0
nativas	GAVILLARD	8	0-5	0	0	0
nativas	GAVILLARD	8	5-10	0	0	0
nativas	GAVILLARD	8	10-15	0	1	1
nativas	GAVILLARD	8	15-20	0	0	0
nativas	GAVILLARD	8	20-25	0	0	0
nativas	GAVILLARD	8	25-30	0	0	0
nativas	GAVILLARD	8	30-35	0	1	1
nativas	GAVILLARD	8	35-40	0	0	0
nativas	GAVILLARD	8	40-45	0	0	0
nativas	GAVILLARD	8	45-50	0	0	0
nativas	GAVILLARD	8	50-55	0	0	0
nativas	GAVILLARD	8	55-60	0	0	0
nativas	CENCHRUS	8	0-5	0	0	0
nativas	CENCHRUS	8	5-10	0	0	0
nativas	CENCHRUS	8	10-15	0	0	0
nativas	CENCHRUS	8	15-20	0	0	0
nativas	CENCHRUS	8	20-25	0	0	0
nativas	CENCHRUS	8	25-30	0	0	0
nativas	CENCHRUS	8	30-35	0	0	0
nativas	CENCHRUS	8	35-40	0	0	0
nativas	CENCHRUS	8	40-45	0	0	0
nativas	CENCHRUS	8	45-50	0	0	0
nativas	CENCHRUS	8	50-55	0	0	0
nativas	CENCHRUS	8	55-60	0	0	0
nativas	SOLANUM	9	0-5	1	0	1
nativas	SOLANUM	9	5-10	2	0	2
nativas	SOLANUM	9	10-15	1	0	1
nativas	SOLANUM	9	15-20	0	0	0
nativas	SOLANUM	9	20-25	0	0	0
nativas	SOLANUM	9	25-30	0	0	0
nativas	SOLANUM	9	30-35	0	0	0
nativas	SOLANUM	9	35-40	1	0	1
nativas	SOLANUM	9	40-45	0	0	0
nativas	SOLANUM	9	45-50	1	0	1
nativas	SOLANUM	9	50-55	0	0	0
nativas	SOLANUM	9	55-60	0	0	0
nativas	BROMUS	9	0-5	0	0	0
nativas	BROMUS	9	5-10	0	0	0
nativas	BROMUS	9	10-15	0	0	0
nativas	BROMUS	9	15-20	0	0	0
nativas	BROMUS	9	20-25	0	0	0
nativas	BROMUS	9	25-30	0	0	0
nativas	BROMUS	9	30-35	0	0	0
nativas	BROMUS	9	35-40	0	0	0
nativas	BROMUS	9	40-45	0	0	0
nativas	BROMUS	9	45-50	0	0	0
nativas	BROMUS	9	50-55	0	0	0
nativas	BROMUS	9	55-60	0	0	0
nativas	H.EUCLAST	9	0-5	0	0	0
nativas	H.EUCLAST	9	5-10	0	0	0
nativas	H.EUCLAST	9	10-15	0	0	0
nativas	H.EUCLAST	9	15-20	0	0	0
nativas	H.EUCLAST	9	20-25	0	0	0
nativas	H.EUCLAST	9	25-30	0	0	0
nativas	H.EUCLAST	9	30-35	0	0	0
nativas	H.EUCLAST	9	35-40	0	0	0
nativas	H.EUCLAST	9	40-45	0	0	0
nativas	H.EUCLAST	9	45-50	0	0	0
nativas	H.EUCLAST	9	50-55	0	0	0
nativas	H.EUCLAST	9	55-60	0	0	0
nativas	H.STENOT	9	0-5	0	0	0
nativas	H.STENOT	9	5-10	0	0	0
nativas	H.STENOT	9	10-15	0	0	0
nativas	H.STENOT	9	15-20	0	0	0
nativas	H.STENOT	9	20-25	0	0	0
nativas	H.STENOT	9	25-30	0	0	0
nativas	H.STENOT	9	30-35	0	0	0
nativas	H.STENOT	9	35-40	0	0	0
nativas	H.STENOT	9	40-45	0	0	0
nativas	H.STENOT	9	45-50	0	0	0
nativas	H.STENOT	9	50-55	0	0	0
nativas	H.STENOT	9	55-60	0	0	0
nativas	DAUCUS	9	0-5	0	0	0
nativas	DAUCUS	9	5-10	0	0	0
nativas	DAUCUS	9	10-15	0	0	0
nativas	DAUCUS	9	15-20	0	0	0
nativas	DAUCUS	9	20-25	0	0	0
nativas	DAUCUS	9	25-30	0	0	0
nativas	DAUCUS	9	30-35	0	0	0
nativas	DAUCUS	9	35-40	0	0	0
nativas	DAUCUS	9	40-45	0	0	0
nativas	DAUCUS	9	45-50	0	0	0
nativas	DAUCUS	9	50-55	0	0	0
nativas	DAUCUS	9	55-60	0	0	0
nativas	THELESP	9	0-5	0	0	0
nativas	THELESP	9	5-10	0	0	0
nativas	THELESP	9	10-15	0	0	0
nativas	THELESP	9	15-20	0	0	0
nativas	THELESP	9	20-25	0	0	0
nativas	THELESP	9	25-30	0	0	0
nativas	THELESP	9	30-35	0	0	0
nativas	THELESP	9	35-40	0	0	0
nativas	THELESP	9	40-45	0	0	0
nativas	THELESP	9	45-50	0	0	0
nativas	THELESP	9	50-55	0	0	0
nativas	THELESP	9	55-60	0	0	0
nativas	VERBESINA	9	0-5	0	0	0
nativas	VERBESINA	9	5-10	0	0	0
nativas	VERBESINA	9	10-15	0	0	0
nativas	VERBESINA	9	15-20	0	0	0
nativas	VERBESINA	9	20-25	0	0	0
nativas	VERBESINA	9	25-30	0	0	0
nativas	VERBESINA	9	30-35	0	0	0
nativas	VERBESINA	9	35-40	0	0	0
nativas	VERBESINA	9	40-45	0	0	0
nativas	VERBESINA	9	45-50	0	0	0
nativas	VERBESINA	9	50-55	0	0	0
nativas	VERBESINA	9	55-60	0	0	0
nativas	GAVILLARD	9	0-5	0	0	0
nativas	GAVILLARD	9	5-10	0	0	0
nativas	GAVILLARD	9	10-15	0	0	0
nativas	GAVILLARD	9	15-20	0	0	0
nativas	GAVILLARD	9	20-25	0	0	0
nativas	GAVILLARD	9	25-30	0	0	0
nativas	GAVILLARD	9	30-35	0	0	0
nativas	GAVILLARD	9	35-40	0	0	0
nativas	GAVILLARD	9	40-45	0	0	0
nativas	GAVILLARD	9	45-50	0	0	0
nativas	GAVILLARD	9	50-55	0	0	0
nativas	GAVILLARD	9	55-60	0	0	0
nativas	CENCHRUS	9	0-5	0	0	0
nativas	CENCHRUS	9	5-10	0	0	0
nativas	CENCHRUS	9	10-15	0	0	0
nativas	CENCHRUS	9	15-20	0	0	0
nativas	CENCHRUS	9	20-25	0	0	0
nativas	CENCHRUS	9	25-30	0	0	0
nativas	CENCHRUS	9	30-35	0	0	0
nativas	CENCHRUS	9	35-40	0	0	0
nativas	CENCHRUS	9	40-45	0	0	0
nativas	CENCHRUS	9	45-50	0	0	0
nativas	CENCHRUS	9	50-55	0	0	0
nativas	CENCHRUS	9	55-60	0	0	0
nativas	SOLANUM	10	0-5	5	0	5
nativas	SOLANUM	10	5-10	5	1	6
nativas	SOLANUM	10	10-15	1	1	2
nativas	SOLANUM	10	15-20	2	0	2
nativas	SOLANUM	10	20-25	1	0	1
nativas	SOLANUM	10	25-30	0	0	0
nativas	SOLANUM	10	30-35	0	0	0
nativas	SOLANUM	10	35-40	2	0	2
nativas	SOLANUM	10	40-45	0	0	0
nativas	SOLANUM	10	45-50	0	0	0
nativas	SOLANUM	10	50-55	0	0	0
nativas	SOLANUM	10	55-60	0	0	0
nativas	BROMUS	10	0-5	0	2	2
nativas	BROMUS	10	5-10	1	2	3
nativas	BROMUS	10	10-15	1	0	1
nativas	BROMUS	10	15-20	3	0	3
nativas	BROMUS	10	20-25	0	0	0
nativas	BROMUS	10	25-30	0	0	0
nativas	BROMUS	10	30-35	0	0	0
nativas	BROMUS	10	35-40	0	0	0
nativas	BROMUS	10	40-45	0	1	1
nativas	BROMUS	10	45-50	0	0	0
nativas	BROMUS	10	50-55	0	0	0
nativas	BROMUS	10	55-60	0	0	0
nativas	H.EUCLAST	10	0-5	0	2	2
nativas	H.EUCLAST	10	5-10	0	0	0
nativas	H.EUCLAST	10	10-15	0	0	0
nativas	H.EUCLAST	10	15-20	2	0	2
nativas	H.EUCLAST	10	20-25	0	0	0
nativas	H.EUCLAST	10	25-30	0	0	0
nativas	H.EUCLAST	10	30-35	0	0	0
nativas	H.EUCLAST	10	35-40	0	0	0
nativas	H.EUCLAST	10	40-45	0	0	0
nativas	H.EUCLAST	10	45-50	0	0	0
nativas	H.EUCLAST	10	50-55	0	0	0
nativas	H.EUCLAST	10	55-60	0	0	0
nativas	H.STENOT	10	0-5	0	2	2
nativas	H.STENOT	10	5-10	1	1	2
nativas	H.STENOT	10	10-15	1	0	1
nativas	H.STENOT	10	15-20	0	1	1
nativas	H.STENOT	10	20-25	1	1	2
nativas	H.STENOT	10	25-30	0	0	0
nativas	H.STENOT	10	30-35	0	0	0
nativas	H.STENOT	10	35-40	0	0	0
nativas	H.STENOT	10	40-45	0	0	0
nativas	H.STENOT	10	45-50	0	0	0
nativas	H.STENOT	10	50-55	0	0	0
nativas	H.STENOT	10	55-60	0	0	0
nativas	DAUCUS	10	0-5	0	0	0
nativas	DAUCUS	10	5-10	0	0	0
nativas	DAUCUS	10	10-15	0	0	0
nativas	DAUCUS	10	15-20	0	0	0
nativas	DAUCUS	10	20-25	1	0	1
nativas	DAUCUS	10	25-30	1	0	1
nativas	DAUCUS	10	30-35	0	0	0
nativas	DAUCUS	10	35-40	0	0	0
nativas	DAUCUS	10	40-45	0	0	0
nativas	DAUCUS	10	45-50	0	0	0
nativas	DAUCUS	10	50-55	0	0	0
nativas	DAUCUS	10	55-60	0	0	0
nativas	THELESP	10	0-5	0	4	4
nativas	THELESP	10	5-10	1	1	2
nativas	THELESP	10	10-15	0	0	0
nativas	THELESP	10	15-20	0	0	0
nativas	THELESP	10	20-25	1	0	1
nativas	THELESP	10	25-30	1	0	1
nativas	THELESP	10	30-35	0	0	0
nativas	THELESP	10	35-40	0	0	0
nativas	THELESP	10	40-45	0	0	0
nativas	THELESP	10	45-50	0	0	0
nativas	THELESP	10	50-55	0	0	0
nativas	THELESP	10	55-60	0	0	0
nativas	VERBESINA	10	0-5	0	1	1
nativas	VERBESINA	10	5-10	1	0	1
nativas	VERBESINA	10	10-15	0	0	0
nativas	VERBESINA	10	15-20	0	2	2
nativas	VERBESINA	10	20-25	1	0	1
nativas	VERBESINA	10	25-30	1	0	1
nativas	VERBESINA	10	30-35	0	0	0
nativas	VERBESINA	10	35-40	0	0	0
nativas	VERBESINA	10	40-45	0	0	0
nativas	VERBESINA	10	45-50	0	0	0
nativas	VERBESINA	10	50-55	0	0	0
nativas	VERBESINA	10	55-60	0	0	0
nativas	GAVILLARD	10	0-5	0	1	1
nativas	GAVILLARD	10	5-10	2	1	3
nativas	GAVILLARD	10	10-15	0	0	0
nativas	GAVILLARD	10	15-20	0	0	0
nativas	GAVILLARD	10	20-25	0	0	0
nativas	GAVILLARD	10	25-30	1	0	1
nativas	GAVILLARD	10	30-35	0	0	0
nativas	GAVILLARD	10	35-40	0	0	0
nativas	GAVILLARD	10	40-45	0	0	0
nativas	GAVILLARD	10	45-50	0	0	0
nativas	GAVILLARD	10	50-55	0	0	0
nativas	GAVILLARD	10	55-60	0	0	0
nativas	CENCHRUS	10	0-5	0	0	0
nativas	CENCHRUS	10	5-10	0	0	0
nativas	CENCHRUS	10	10-15	0	0	0
nativas	CENCHRUS	10	15-20	0	0	0
nativas	CENCHRUS	10	20-25	0	0	0
nativas	CENCHRUS	10	25-30	0	0	0
nativas	CENCHRUS	10	30-35	0	0	0
nativas	CENCHRUS	10	35-40	0	0	0
nativas	CENCHRUS	10	40-45	0	1	1
nativas	CENCHRUS	10	45-50	0	0	0
nativas	CENCHRUS	10	50-55	0	0	0
nativas	CENCHRUS	10	55-60	0	0	0

## Sheet: Both
Origen	Especie	Sitio	Interv. tiempo (min.)	adentro	afuera	Total
exótica	CANU	1	0-5	1	0	1
exótica	CANU	1	5-10	0	1	1
exótica	CANU	1	10-15	0	0	0
exótica	CANU	1	15-20	0	0	0
exótica	CANU	1	20-25	0	0	0
exótica	CANU	1	25-30	0	1	1
exótica	CANU	1	30-35	1	0	1
exótica	CANU	1	35-40	0	0	0
exótica	CANU	1	40-45	0	0	0
exótica	CANU	1	45-50	0	0	0
exótica	CANU	1	50-55	0	0	0
exótica	CANU	1	55-60	0	0	0
exótica	SAKA	1	0-5	0	0	0
exótica	SAKA	1	5-10	1	0	1
exótica	SAKA	1	10-15	0	0	0
exótica	SAKA	1	15-20	0	0	0
exótica	SAKA	1	20-25	0	0	0
exótica	SAKA	1	25-30	0	0	0
exótica	SAKA	1	30-35	2	1	3
exótica	SAKA	1	35-40	0	0	0
exótica	SAKA	1	40-45	0	0	0
exótica	SAKA	1	45-50	0	0	0
exótica	SAKA	1	50-55	1	0	1
exótica	SAKA	1	55-60	0	0	0
exótica	RUCR	1	0-5	0	0	0
exótica	RUCR	1	5-10	0	0	0
exótica	RUCR	1	10-15	0	0	0
exótica	RUCR	1	15-20	0	0	0
exótica	RUCR	1	20-25	0	0	0
exótica	RUCR	1	25-30	0	0	0
exótica	RUCR	1	30-35	1	0	1
exótica	RUCR	1	35-40	0	0	0
exótica	RUCR	1	40-45	2	0	2
exótica	RUCR	1	45-50	0	1	1
exótica	RUCR	1	50-55	1	0	1
exótica	RUCR	1	55-60	0	0	0
exótica	CESO c/p	1	0-5	0	0	0
exótica	CESO c/p	1	5-10	0	0	0
exótica	CESO c/p	1	10-15	0	0	0
exótica	CESO c/p	1	15-20	0	0	0
exótica	CESO c/p	1	20-25	0	0	0
exótica	CESO c/p	1	25-30	0	0	0
exótica	CESO c/p	1	30-35	1	0	1
exótica	CESO c/p	1	35-40	0	0	0
exótica	CESO c/p	1	40-45	0	1	1
exótica	CESO c/p	1	45-50	0	0	0
exótica	CESO c/p	1	50-55	0	0	0
exótica	CESO c/p	1	55-60	0	0	0
exótica	CESO s/p	1	0-5	0	0	0
exótica	CESO s/p	1	5-10	0	0	0
exótica	CESO s/p	1	10-15	0	0	0
exótica	CESO s/p	1	15-20	0	0	0
exótica	CESO s/p	1	20-25	0	1	1
exótica	CESO s/p	1	25-30	0	0	0
exótica	CESO s/p	1	30-35	0	0	0
exótica	CESO s/p	1	35-40	0	0	0
exótica	CESO s/p	1	40-45	0	0	0
exótica	CESO s/p	1	45-50	0	0	0
exótica	CESO s/p	1	50-55	0	0	0
exótica	CESO s/p	1	55-60	0	0	0
nativas	SOLANUM	1	0-5	1	0	1
nativas	SOLANUM	1	5-10	0	0	0
nativas	SOLANUM	1	10-15	0	0	0
nativas	SOLANUM	1	15-20	0	1	1
nativas	SOLANUM	1	20-25	0	0	0
nativas	SOLANUM	1	25-30	0	0	0
nativas	SOLANUM	1	30-35	0	0	0
nativas	SOLANUM	1	35-40	1	0	1
nativas	SOLANUM	1	40-45	0	0	0
nativas	SOLANUM	1	45-50	0	0	0
nativas	SOLANUM	1	50-55	0	1	1
nativas	SOLANUM	1	55-60	0	0	0
nativas	BROMUS	1	0-5	0	0	0
nativas	BROMUS	1	5-10	0	0	0
nativas	BROMUS	1	10-15	0	0	0
nativas	BROMUS	1	15-20	0	0	0
nativas	BROMUS	1	20-25	0	0	0
nativas	BROMUS	1	25-30	0	0	0
nativas	BROMUS	1	30-35	0	1	1
nativas	BROMUS	1	35-40	0	0	0
nativas	BROMUS	1	40-45	0	0	0
nativas	BROMUS	1	45-50	0	0	0
nativas	BROMUS	1	50-55	1	0	1
nativas	BROMUS	1	55-60	0	0	0
nativas	H.STENOT	1	0-5	0	0	0
nativas	H.STENOT	1	5-10	0	2	2
nativas	H.STENOT	1	10-15	0	0	0
nativas	H.STENOT	1	15-20	0	0	0
nativas	H.STENOT	1	20-25	0	0	0
nativas	H.STENOT	1	25-30	0	0	0
nativas	H.STENOT	1	30-35	0	0	0
nativas	H.STENOT	1	35-40	0	0	0
nativas	H.STENOT	1	40-45	0	0	0
nativas	H.STENOT	1	45-50	0	0	0
nativas	H.STENOT	1	50-55	0	0	0
nativas	H.STENOT	1	55-60	0	0	0
nativas	THELESP	1	0-5	1	0	1
nativas	THELESP	1	5-10	0	0	0
nativas	THELESP	1	10-15	0	0	0
nativas	THELESP	1	15-20	0	0	0
nativas	THELESP	1	20-25	0	0	0
nativas	THELESP	1	25-30	0	0	0
nativas	THELESP	1	30-35	0	0	0
nativas	THELESP	1	35-40	0	0	0
nativas	THELESP	1	40-45	0	0	0
nativas	THELESP	1	45-50	0	0	0
nativas	THELESP	1	50-55	0	0	0
nativas	THELESP	1	55-60	0	0	0
exótica	CANU	2	0-5	2	1	3
exótica	CANU	2	5-10	3	0	3
exótica	CANU	2	10-15	0	0	0
exótica	CANU	2	15-20	2	0	2
exótica	CANU	2	20-25	3	0	3
exótica	CANU	2	25-30	0	0	0
exótica	CANU	2	30-35	0	0	0
exótica	CANU	2	35-40	0	0	0
exótica	CANU	2	40-45	2	0	2
exótica	CANU	2	45-50	2	0	2
exótica	CANU	2	50-55	1	1	2
exótica	CANU	2	55-60	0	0	0
exótica	SAKA	2	0-5	0	1	1
exótica	SAKA	2	5-10	0	1	1
exótica	SAKA	2	10-15	0	0	0
exótica	SAKA	2	15-20	0	0	0
exótica	SAKA	2	20-25	0	0	0
exótica	SAKA	2	25-30	0	0	0
exótica	SAKA	2	30-35	0	0	0
exótica	SAKA	2	35-40	0	0	0
exótica	SAKA	2	40-45	0	0	0
exótica	SAKA	2	45-50	0	0	0
exótica	SAKA	2	50-55	0	0	0
exótica	SAKA	2	55-60	0	0	0
exótica	RUCR	2	0-5	0	0	0
exótica	RUCR	2	5-10	0	1	1
exótica	RUCR	2	10-15	0	0	0
exótica	RUCR	2	15-20	0	1	1
exótica	RUCR	2	20-25	0	0	0
exótica	RUCR	2	25-30	0	0	0
exótica	RUCR	2	30-35	0	0	0
exótica	RUCR	2	35-40	0	0	0
exótica	RUCR	2	40-45	0	0	0
exótica	RUCR	2	45-50	0	0	0
exótica	RUCR	2	50-55	0	0	0
exótica	RUCR	2	55-60	0	0	0
exótica	CESO c/p	2	0-5	0	0	0
exótica	CESO c/p	2	5-10	0	0	0
exótica	CESO c/p	2	10-15	0	2	2
exótica	CESO c/p	2	15-20	0	0	0
exótica	CESO c/p	2	20-25	1	0	1
exótica	CESO c/p	2	25-30	0	0	0
exótica	CESO c/p	2	30-35	0	0	0
exótica	CESO c/p	2	35-40	0	0	0
exótica	CESO c/p	2	40-45	0	0	0
exótica	CESO c/p	2	45-50	0	0	0
exótica	CESO c/p	2	50-55	0	0	0
exótica	CESO c/p	2	55-60	0	0	0
exótica	CESO s/p	2	0-5	0	0	0
exótica	CESO s/p	2	5-10	0	0	0
exótica	CESO s/p	2	10-15	0	0	0
exótica	CESO s/p	2	15-20	0	2	2
exótica	CESO s/p	2	20-25	0	0	0
exótica	CESO s/p	2	25-30	0	0	0
exótica	CESO s/p	2	30-35	0	0	0
exótica	CESO s/p	2	35-40	0	0	0
exótica	CESO s/p	2	40-45	0	0	0
exótica	CESO s/p	2	45-50	1	0	1
exótica	CESO s/p	2	50-55	0	0	0
exótica	CESO s/p	2	55-60	0	0	0
nativas	SOLANUM	2	0-5	0	0	0
nativas	SOLANUM	2	5-10	0	0	0
nativas	SOLANUM	2	10-15	0	0	0
nativas	SOLANUM	2	15-20	0	0	0
nativas	SOLANUM	2	20-25	0	0	0
nativas	SOLANUM	2	25-30	0	0	0
nativas	SOLANUM	2	30-35	0	0	0
nativas	SOLANUM	2	35-40	0	0	0
nativas	SOLANUM	2	40-45	0	0	0
nativas	SOLANUM	2	45-50	0	0	0
nativas	SOLANUM	2	50-55	0	0	0
nativas	SOLANUM	2	55-60	0	0	0
nativas	BROMUS	2	0-5	0	0	0
nativas	BROMUS	2	5-10	0	0	0
nativas	BROMUS	2	10-15	0	0	0
nativas	BROMUS	2	15-20	0	0	0
nativas	BROMUS	2	20-25	0	0	0
nativas	BROMUS	2	25-30	0	0	0
nativas	BROMUS	2	30-35	0	0	0
nativas	BROMUS	2	35-40	0	0	0
nativas	BROMUS	2	40-45	0	0	0
nativas	BROMUS	2	45-50	0	0	0
nativas	BROMUS	2	50-55	0	0	0
nativas	BROMUS	2	55-60	0	0	0
nativas	H.STENOT	2	0-5	0	0	0
nativas	H.STENOT	2	5-10	0	0	0
nativas	H.STENOT	2	10-15	0	0	0
nativas	H.STENOT	2	15-20	0	0	0
nativas	H.STENOT	2	20-25	0	0	0
nativas	H.STENOT	2	25-30	0	0	0
nativas	H.STENOT	2	30-35	0	0	0
nativas	H.STENOT	2	35-40	0	0	0
nativas	H.STENOT	2	40-45	0	0	0
nativas	H.STENOT	2	45-50	0	0	0
nativas	H.STENOT	2	50-55	0	0	0
nativas	H.STENOT	2	55-60	0	0	0
nativas	THELESP	2	0-5	0	0	0
nativas	THELESP	2	5-10	0	0	0
nativas	THELESP	2	10-15	0	0	0
nativas	THELESP	2	15-20	0	0	0
nativas	THELESP	2	20-25	0	0	0
nativas	THELESP	2	25-30	0	0	0
nativas	THELESP	2	30-35	0	0	0
nativas	THELESP	2	35-40	0	0	0
nativas	THELESP	2	40-45	0	0	0
nativas	THELESP	2	45-50	0	0	0
nativas	THELESP	2	50-55	0	0	0
nativas	THELESP	2	55-60	0	0	0
exótica	CANU	3	0-5	8	0	8
exótica	CANU	3	5-10	3	0	3
exótica	CANU	3	10-15	4	0	4
exótica	CANU	3	15-20	3	0	3
exótica	CANU	3	20-25	1	0	1
exótica	CANU	3	25-30	0	0	0
exótica	CANU	3	30-35	0	0	0
exótica	CANU	3	35-40	0	0	0
exótica	CANU	3	40-45	0	0	0
exótica	CANU	3	45-50	0	0	0
exótica	CANU	3	50-55	0	0	0
exótica	CANU	3	55-60	0	0	0
exótica	SAKA	3	0-5	1	1	2
exótica	SAKA	3	5-10	1	1	2
exótica	SAKA	3	10-15	2	0	2
exótica	SAKA	3	15-20	0	0	0
exótica	SAKA	3	20-25	0	0	0
exótica	SAKA	3	25-30	0	0	0
exótica	SAKA	3	30-35	0	0	0
exótica	SAKA	3	35-40	0	0	0
exótica	SAKA	3	40-45	0	0	0
exótica	SAKA	3	45-50	0	0	0
exótica	SAKA	3	50-55	1	0	1
exótica	SAKA	3	55-60	0	0	0
exótica	RUCR	3	0-5	0	0	0
exótica	RUCR	3	5-10	0	0	0
exótica	RUCR	3	10-15	0	0	0
exótica	RUCR	3	15-20	1	0	1
exótica	RUCR	3	20-25	0	0	0
exótica	RUCR	3	25-30	1	0	1
exótica	RUCR	3	30-35	0	0	0
exótica	RUCR	3	35-40	0	0	0
exótica	RUCR	3	40-45	0	1	1
exótica	RUCR	3	45-50	0	1	1
exótica	RUCR	3	50-55	0	0	0
exótica	RUCR	3	55-60	0	0	0
exótica	CESO c/p	3	0-5	0	0	0
exótica	CESO c/p	3	5-10	0	0	0
exótica	CESO c/p	3	10-15	0	0	0
exótica	CESO c/p	3	15-20	0	0	0
exótica	CESO c/p	3	20-25	0	0	0
exótica	CESO c/p	3	25-30	0	0	0
exótica	CESO c/p	3	30-35	0	0	0
exótica	CESO c/p	3	35-40	0	0	0
exótica	CESO c/p	3	40-45	0	2	2
exótica	CESO c/p	3	45-50	0	0	0
exótica	CESO c/p	3	50-55	1	0	1
exótica	CESO c/p	3	55-60	0	1	1
exótica	CESO s/p	3	0-5	0	0	0
exótica	CESO s/p	3	5-10	0	0	0
exótica	CESO s/p	3	10-15	0	0	0
exótica	CESO s/p	3	15-20	0	0	0
exótica	CESO s/p	3	20-25	0	0	0
exótica	CESO s/p	3	25-30	0	0	0
exótica	CESO s/p	3	30-35	0	0	0
exótica	CESO s/p	3	35-40	0	0	0
exótica	CESO s/p	3	40-45	1	0	1
exótica	CESO s/p	3	45-50	1	0	1
exótica	CESO s/p	3	50-55	0	0	0
exótica	CESO s/p	3	55-60	0	0	0
nativas	SOLANUM	3	0-5	0	0	0
nativas	SOLANUM	3	5-10	0	0	0
nativas	SOLANUM	3	10-15	0	0	0
nativas	SOLANUM	3	15-20	0	1	1
nativas	SOLANUM	3	20-25	0	0	0
nativas	SOLANUM	3	25-30	0	0	0
nativas	SOLANUM	3	30-35	0	0	0
nativas	SOLANUM	3	35-40	0	0	0
nativas	SOLANUM	3	40-45	0	0	0
nativas	SOLANUM	3	45-50	0	0	0
nativas	SOLANUM	3	50-55	0	0	0
nativas	SOLANUM	3	55-60	0	0	0
nativas	BROMUS	3	0-5	0	0	0
nativas	BROMUS	3	5-10	0	0	0
nativas	BROMUS	3	10-15	0	0	0
nativas	BROMUS	3	15-20	0	0	0
nativas	BROMUS	3	20-25	0	0	0
nativas	BROMUS	3	25-30	0	0	0
nativas	BROMUS	3	30-35	0	0	0
nativas	BROMUS	3	35-40	0	0	0
nativas	BROMUS	3	40-45	0	0	0
nativas	BROMUS	3	45-50	0	0	0
nativas	BROMUS	3	50-55	0	0	0
nativas	BROMUS	3	55-60	0	0	0
nativas	H.STENOT	3	0-5	0	0	0
nativas	H.STENOT	3	5-10	0	0	0
nativas	H.STENOT	3	10-15	0	0	0
nativas	H.STENOT	3	15-20	0	0	0
nativas	H.STENOT	3	20-25	0	0	0
nativas	H.STENOT	3	25-30	0	0	0
nativas	H.STENOT	3	30-35	0	0	0
nativas	H.STENOT	3	35-40	0	0	0
nativas	H.STENOT	3	40-45	0	0	0
nativas	H.STENOT	3	45-50	0	0	0
nativas	H.STENOT	3	50-55	0	0	0
nativas	H.STENOT	3	55-60	0	0	0
nativas	THELESP	3	0-5	0	0	0
nativas	THELESP	3	5-10	0	0	0
nativas	THELESP	3	10-15	0	0	0
nativas	THELESP	3	15-20	0	0	0
nativas	THELESP	3	20-25	0	0	0
nativas	THELESP	3	25-30	0	0	0
nativas	THELESP	3	30-35	0	0	0
nativas	THELESP	3	35-40	0	0	0
nativas	THELESP	3	40-45	0	0	0
nativas	THELESP	3	45-50	0	0	0
nativas	THELESP	3	50-55	0	0	0
nativas	THELESP	3	55-60	0	0	0
exótica	CANU	4	0-5	8	1	9
exótica	CANU	4	5-10	6	0	6
exótica	CANU	4	10-15	3	0	3
exótica	CANU	4	15-20	2	0	2
exótica	CANU	4	20-25	0	0	0
exótica	CANU	4	25-30	0	0	0
exótica	CANU	4	30-35	0	0	0
exótica	CANU	4	35-40	0	0	0
exótica	CANU	4	40-45	0	0	0
exótica	CANU	4	45-50	0	0	0
exótica	CANU	4	50-55	0	0	0
exótica	CANU	4	55-60	0	0	0
exótica	SAKA	4	0-5	2	0	2
exótica	SAKA	4	5-10	0	0	0
exótica	SAKA	4	10-15	1	0	1
exótica	SAKA	4	15-20	0	0	0
exótica	SAKA	4	20-25	0	1	1
exótica	SAKA	4	25-30	0	0	0
exótica	SAKA	4	30-35	0	0	0
exótica	SAKA	4	35-40	0	0	0
exótica	SAKA	4	40-45	0	0	0
exótica	SAKA	4	45-50	0	0	0
exótica	SAKA	4	50-55	1	0	1
exótica	SAKA	4	55-60	0	0	0
exótica	RUCR	4	0-5	1	0	1
exótica	RUCR	4	5-10	1	1	2
exótica	RUCR	4	10-15	2	0	2
exótica	RUCR	4	15-20	2	0	2
exótica	RUCR	4	20-25	0	0	0
exótica	RUCR	4	25-30	0	0	0
exótica	RUCR	4	30-35	0	0	0
exótica	RUCR	4	35-40	0	0	0
exótica	RUCR	4	40-45	0	0	0
exótica	RUCR	4	45-50	0	0	0
exótica	RUCR	4	50-55	2	0	2
exótica	RUCR	4	55-60	0	0	0
exótica	CESO c/p	4	0-5	0	0	0
exótica	CESO c/p	4	5-10	0	0	0
exótica	CESO c/p	4	10-15	0	2	2
exótica	CESO c/p	4	15-20	0	1	1
exótica	CESO c/p	4	20-25	0	0	0
exótica	CESO c/p	4	25-30	0	0	0
exótica	CESO c/p	4	30-35	0	0	0
exótica	CESO c/p	4	35-40	0	0	0
exótica	CESO c/p	4	40-45	0	0	0
exótica	CESO c/p	4	45-50	0	1	1
exótica	CESO c/p	4	50-55	0	0	0
exótica	CESO c/p	4	55-60	0	0	0
exótica	CESO s/p	4	0-5	0	0	0
exótica	CESO s/p	4	5-10	0	0	0
exótica	CESO s/p	4	10-15	0	0	0
exótica	CESO s/p	4	15-20	0	0	0
exótica	CESO s/p	4	20-25	0	0	0
exótica	CESO s/p	4	25-30	0	0	0
exótica	CESO s/p	4	30-35	0	0	0
exótica	CESO s/p	4	35-40	0	0	0
exótica	CESO s/p	4	40-45	0	0	0
exótica	CESO s/p	4	45-50	0	1	1
exótica	CESO s/p	4	50-55	0	1	1
exótica	CESO s/p	4	55-60	0	0	0
nativas	SOLANUM	4	0-5	0	0	0
nativas	SOLANUM	4	5-10	0	0	0
nativas	SOLANUM	4	10-15	1	0	1
nativas	SOLANUM	4	15-20	0	0	0
nativas	SOLANUM	4	20-25	0	0	0
nativas	SOLANUM	4	25-30	0	0	0
nativas	SOLANUM	4	30-35	0	0	0
nativas	SOLANUM	4	35-40	0	0	0
nativas	SOLANUM	4	40-45	0	0	0
nativas	SOLANUM	4	45-50	0	1	1
nativas	SOLANUM	4	50-55	0	0	0
nativas	SOLANUM	4	55-60	0	0	0
nativas	BROMUS	4	0-5	0	0	0
nativas	BROMUS	4	5-10	0	0	0
nativas	BROMUS	4	10-15	0	0	0
nativas	BROMUS	4	15-20	0	0	0
nativas	BROMUS	4	20-25	0	0	0
nativas	BROMUS	4	25-30	0	0	0
nativas	BROMUS	4	30-35	0	0	0
nativas	BROMUS	4	35-40	0	0	0
nativas	BROMUS	4	40-45	0	0	0
nativas	BROMUS	4	45-50	0	0	0
nativas	BROMUS	4	50-55	0	0	0
nativas	BROMUS	4	55-60	0	0	0
nativas	H.STENOT	4	0-5	0	0	0
nativas	H.STENOT	4	5-10	0	0	0
nativas	H.STENOT	4	10-15	0	0	0
nativas	H.STENOT	4	15-20	0	0	0
nativas	H.STENOT	4	20-25	0	0	0
nativas	H.STENOT	4	25-30	0	0	0
nativas	H.STENOT	4	30-35	0	0	0
nativas	H.STENOT	4	35-40	0	0	0
nativas	H.STENOT	4	40-45	0	0	0
nativas	H.STENOT	4	45-50	0	0	0
nativas	H.STENOT	4	50-55	0	1	1
nativas	H.STENOT	4	55-60	0	0	0
nativas	THELESP	4	0-5	0	0	0
nativas	THELESP	4	5-10	0	0	0
nativas	THELESP	4	10-15	0	0	0
nativas	THELESP	4	15-20	0	0	0
nativas	THELESP	4	20-25	0	0	0
nativas	THELESP	4	25-30	0	0	0
nativas	THELESP	4	30-35	0	0	0
nativas	THELESP	4	35-40	0	0	0
nativas	THELESP	4	40-45	0	0	0
nativas	THELESP	4	45-50	0	0	0
nativas	THELESP	4	50-55	0	0	0
nativas	THELESP	4	55-60	0	0	0
exótica	CANU	5	0-5	5	1	6
exótica	CANU	5	5-10	10	0	10
exótica	CANU	5	10-15	2	0	2
exótica	CANU	5	15-20	1	0	1
exótica	CANU	5	20-25	0	0	0
exótica	CANU	5	25-30	0	1	1
exótica	CANU	5	30-35	0	0	0
exótica	CANU	5	35-40	0	0	0
exótica	CANU	5	40-45	0	0	0
exótica	CANU	5	45-50	0	0	0
exótica	CANU	5	50-55	0	0	0
exótica	CANU	5	55-60	0	0	0
exótica	SAKA	5	0-5	0	0	0
exótica	SAKA	5	5-10	0	0	0
exótica	SAKA	5	10-15	1	2	3
exótica	SAKA	5	15-20	0	0	0
exótica	SAKA	5	20-25	0	2	2
exótica	SAKA	5	25-30	0	0	0
exótica	SAKA	5	30-35	0	0	0
exótica	SAKA	5	35-40	0	0	0
exótica	SAKA	5	40-45	0	1	1
exótica	SAKA	5	45-50	0	0	0
exótica	SAKA	5	50-55	0	0	0
exótica	SAKA	5	55-60	0	0	0
exótica	RUCR	5	0-5	0	0	0
exótica	RUCR	5	5-10	0	0	0
exótica	RUCR	5	10-15	0	0	0
exótica	RUCR	5	15-20	0	0	0
exótica	RUCR	5	20-25	0	0	0
exótica	RUCR	5	25-30	0	0	0
exótica	RUCR	5	30-35	0	0	0
exótica	RUCR	5	35-40	0	0	0
exótica	RUCR	5	40-45	0	0	0
exótica	RUCR	5	45-50	0	0	0
exótica	RUCR	5	50-55	0	0	0
exótica	RUCR	5	55-60	0	0	0
exótica	CESO c/p	5	0-5	0	0	0
exótica	CESO c/p	5	5-10	0	0	0
exótica	CESO c/p	5	10-15	0	0	0
exótica	CESO c/p	5	15-20	0	0	0
exótica	CESO c/p	5	20-25	0	0	0
exótica	CESO c/p	5	25-30	0	0	0
exótica	CESO c/p	5	30-35	0	0	0
exótica	CESO c/p	5	35-40	0	0	0
exótica	CESO c/p	5	40-45	0	0	0
exótica	CESO c/p	5	45-50	0	0	0
exótica	CESO c/p	5	50-55	0	0	0
exótica	CESO c/p	5	55-60	0	0	0
exótica	CESO s/p	5	0-5	0	0	0
exótica	CESO s/p	5	5-10	0	0	0
exótica	CESO s/p	5	10-15	0	0	0
exótica	CESO s/p	5	15-20	0	0	0
exótica	CESO s/p	5	20-25	0	1	1
exótica	CESO s/p	5	25-30	0	0	0
exótica	CESO s/p	5	30-35	0	0	0
exótica	CESO s/p	5	35-40	0	0	0
exótica	CESO s/p	5	40-45	0	0	0
exótica	CESO s/p	5	45-50	0	0	0
exótica	CESO s/p	5	50-55	0	0	0
exótica	CESO s/p	5	55-60	0	0	0
nativas	SOLANUM	5	0-5	0	0	0
nativas	SOLANUM	5	5-10	0	0	0
nativas	SOLANUM	5	10-15	0	0	0
nativas	SOLANUM	5	15-20	0	0	0
nativas	SOLANUM	5	20-25	0	0	0
nativas	SOLANUM	5	25-30	0	0	0
nativas	SOLANUM	5	30-35	0	0	0
nativas	SOLANUM	5	35-40	0	0	0
nativas	SOLANUM	5	40-45	0	0	0
nativas	SOLANUM	5	45-50	0	0	0
nativas	SOLANUM	5	50-55	0	0	0
nativas	SOLANUM	5	55-60	0	0	0
nativas	BROMUS	5	0-5	0	0	0
nativas	BROMUS	5	5-10	0	0	0
nativas	BROMUS	5	10-15	0	0	0
nativas	BROMUS	5	15-20	0	0	0
nativas	BROMUS	5	20-25	0	0	0
nativas	BROMUS	5	25-30	0	0	0
nativas	BROMUS	5	30-35	0	0	0
nativas	BROMUS	5	35-40	0	0	0
nativas	BROMUS	5	40-45	0	0	0
nativas	BROMUS	5	45-50	0	0	0
nativas	BROMUS	5	50-55	0	0	0
nativas	BROMUS	5	55-60	0	0	0
nativas	H.STENOT	5	0-5	0	0	0
nativas	H.STENOT	5	5-10	0	0	0
nativas	H.STENOT	5	10-15	0	0	0
nativas	H.STENOT	5	15-20	0	0	0
nativas	H.STENOT	5	20-25	0	0	0
nativas	H.STENOT	5	25-30	0	0	0
nativas	H.STENOT	5	30-35	0	0	0
nativas	H.STENOT	5	35-40	0	0	0
nativas	H.STENOT	5	40-45	0	0	0
nativas	H.STENOT	5	45-50	0	0	0
nativas	H.STENOT	5	50-55	0	0	0
nativas	H.STENOT	5	55-60	0	0	0
nativas	THELESP	5	0-5	0	0	0
nativas	THELESP	5	5-10	0	0	0
nativas	THELESP	5	10-15	0	0	0
nativas	THELESP	5	15-20	0	0	0
nativas	THELESP	5	20-25	0	0	0
nativas	THELESP	5	25-30	0	0	0
nativas	THELESP	5	30-35	0	0	0
nativas	THELESP	5	35-40	0	0	0
nativas	THELESP	5	40-45	0	0	0
nativas	THELESP	5	45-50	0	0	0
nativas	THELESP	5	50-55	0	0	0
nativas	THELESP	5	55-60	0	0	0
exótica	CANU	6	0-5	10	2	12
exótica	CANU	6	5-10	5	0	5
exótica	CANU	6	10-15	0	0	0
exótica	CANU	6	15-20	0	0	0
exótica	CANU	6	20-25	0	0	0
exótica	CANU	6	25-30	0	0	0
exótica	CANU	6	30-35	0	0	0
exótica	CANU	6	35-40	0	0	0
exótica	CANU	6	40-45	0	0	0
exótica	CANU	6	45-50	0	0	0
exótica	CANU	6	50-55	0	0	0
exótica	CANU	6	55-60	0	0	0
exótica	SAKA	6	0-5	5	0	5
exótica	SAKA	6	5-10	0	0	0
exótica	SAKA	6	10-15	1	0	1
exótica	SAKA	6	15-20	3	0	3
exótica	SAKA	6	20-25	3	0	3
exótica	SAKA	6	25-30	0	0	0
exótica	SAKA	6	30-35	0	0	0
exótica	SAKA	6	35-40	1	0	1
exótica	SAKA	6	40-45	0	0	0
exótica	SAKA	6	45-50	0	0	0
exótica	SAKA	6	50-55	0	0	0
exótica	SAKA	6	55-60	0	0	0
exótica	RUCR	6	0-5	0	0	0
exótica	RUCR	6	5-10	1	0	1
exótica	RUCR	6	10-15	4	0	4
exótica	RUCR	6	15-20	3	0	3
exótica	RUCR	6	20-25	1	0	1
exótica	RUCR	6	25-30	1	0	1
exótica	RUCR	6	30-35	0	0	0
exótica	RUCR	6	35-40	0	0	0
exótica	RUCR	6	40-45	0	0	0
exótica	RUCR	6	45-50	0	0	0
exótica	RUCR	6	50-55	0	0	0
exótica	RUCR	6	55-60	0	0	0
exótica	CESO c/p	6	0-5	3	0	3
exótica	CESO c/p	6	5-10	2	0	2
exótica	CESO c/p	6	10-15	3	0	3
exótica	CESO c/p	6	15-20	1	0	1
exótica	CESO c/p	6	20-25	2	0	2
exótica	CESO c/p	6	25-30	0	0	0
exótica	CESO c/p	6	30-35	0	0	0
exótica	CESO c/p	6	35-40	0	0	0
exótica	CESO c/p	6	40-45	0	0	0
exótica	CESO c/p	6	45-50	1	1	2
exótica	CESO c/p	6	50-55	0	0	0
exótica	CESO c/p	6	55-60	0	0	0
exótica	CESO s/p	6	0-5	0	0	0
exótica	CESO s/p	6	5-10	0	0	0
exótica	CESO s/p	6	10-15	1	0	1
exótica	CESO s/p	6	15-20	2	0	2
exótica	CESO s/p	6	20-25	1	0	1
exótica	CESO s/p	6	25-30	0	0	0
exótica	CESO s/p	6	30-35	0	0	0
exótica	CESO s/p	6	35-40	0	0	0
exótica	CESO s/p	6	40-45	0	0	0
exótica	CESO s/p	6	45-50	0	0	0
exótica	CESO s/p	6	50-55	0	0	0
exótica	CESO s/p	6	55-60	0	0	0
nativas	SOLANUM	6	0-5	1	0	1
nativas	SOLANUM	6	5-10	2	0	2
nativas	SOLANUM	6	10-15	4	2	6
nativas	SOLANUM	6	15-20	4	0	4
nativas	SOLANUM	6	20-25	0	0	0
nativas	SOLANUM	6	25-30	1	0	1
nativas	SOLANUM	6	30-35	0	0	0
nativas	SOLANUM	6	35-40	0	0	0
nativas	SOLANUM	6	40-45	0	0	0
nativas	SOLANUM	6	45-50	1	0	1
nativas	SOLANUM	6	50-55	0	0	0
nativas	SOLANUM	6	55-60	0	1	1
nativas	BROMUS	6	0-5	0	0	0
nativas	BROMUS	6	5-10	0	0	0
nativas	BROMUS	6	10-15	2	0	2
nativas	BROMUS	6	15-20	1	0	1
nativas	BROMUS	6	20-25	0	0	0
nativas	BROMUS	6	25-30	1	0	1
nativas	BROMUS	6	30-35	0	0	0
nativas	BROMUS	6	35-40	0	0	0
nativas	BROMUS	6	40-45	0	0	0
nativas	BROMUS	6	45-50	0	0	0
nativas	BROMUS	6	50-55	0	1	1
nativas	BROMUS	6	55-60	0	0	0
nativas	H.STENOT	6	0-5	2	0	2
nativas	H.STENOT	6	5-10	0	0	0
nativas	H.STENOT	6	10-15	1	0	1
nativas	H.STENOT	6	15-20	2	0	2
nativas	H.STENOT	6	20-25	0	0	0
nativas	H.STENOT	6	25-30	1	0	1
nativas	H.STENOT	6	30-35	0	0	0
nativas	H.STENOT	6	35-40	0	0	0
nativas	H.STENOT	6	40-45	0	0	0
nativas	H.STENOT	6	45-50	0	0	0
nativas	H.STENOT	6	50-55	0	0	0
nativas	H.STENOT	6	55-60	0	0	0
nativas	THELESP	6	0-5	0	0	0
nativas	THELESP	6	5-10	0	0	0
nativas	THELESP	6	10-15	1	0	1
nativas	THELESP	6	15-20	2	0	2
nativas	THELESP	6	20-25	0	0	0
nativas	THELESP	6	25-30	1	0	1
nativas	THELESP	6	30-35	0	0	0
nativas	THELESP	6	35-40	1	0	1
nativas	THELESP	6	40-45	0	0	0
nativas	THELESP	6	45-50	0	0	0
nativas	THELESP	6	50-55	0	0	0
nativas	THELESP	6	55-60	0	0	0
exótica	CANU	7	0-5	1	2	3
exótica	CANU	7	5-10	0	0	0
exótica	CANU	7	10-15	3	0	3
exótica	CANU	7	15-20	2	0	2
exótica	CANU	7	20-25	1	0	1
exótica	CANU	7	25-30	0	0	0
exótica	CANU	7	30-35	0	0	0
exótica	CANU	7	35-40	1	0	1
exótica	CANU	7	40-45	0	0	0
exótica	CANU	7	45-50	0	0	0
exótica	CANU	7	50-55	2	0	2
exótica	CANU	7	55-60	1	0	1
exótica	SAKA	7	0-5	0	0	0
exótica	SAKA	7	5-10	0	0	0
exótica	SAKA	7	10-15	0	1	1
exótica	SAKA	7	15-20	0	0	0
exótica	SAKA	7	20-25	0	0	0
exótica	SAKA	7	25-30	0	0	0
exótica	SAKA	7	30-35	0	0	0
exótica	SAKA	7	35-40	0	0	0
exótica	SAKA	7	40-45	0	0	0
exótica	SAKA	7	45-50	0	0	0
exótica	SAKA	7	50-55	0	0	0
exótica	SAKA	7	55-60	0	0	0
exótica	RUCR	7	0-5	0	0	0
exótica	RUCR	7	5-10	0	1	1
exótica	RUCR	7	10-15	0	0	0
exótica	RUCR	7	15-20	0	0	0
exótica	RUCR	7	20-25	0	0	0
exótica	RUCR	7	25-30	0	0	0
exótica	RUCR	7	30-35	0	0	0
exótica	RUCR	7	35-40	0	0	0
exótica	RUCR	7	40-45	0	0	0
exótica	RUCR	7	45-50	0	0	0
exótica	RUCR	7	50-55	0	0	0
exótica	RUCR	7	55-60	0	0	0
exótica	CESO c/p	7	0-5	0	0	0
exótica	CESO c/p	7	5-10	0	0	0
exótica	CESO c/p	7	10-15	0	0	0
exótica	CESO c/p	7	15-20	0	0	0
exótica	CESO c/p	7	20-25	0	0	0
exótica	CESO c/p	7	25-30	0	0	0
exótica	CESO c/p	7	30-35	0	0	0
exótica	CESO c/p	7	35-40	0	0	0
exótica	CESO c/p	7	40-45	0	0	0
exótica	CESO c/p	7	45-50	0	0	0
exótica	CESO c/p	7	50-55	0	0	0
exótica	CESO c/p	7	55-60	0	0	0
exótica	CESO s/p	7	0-5	0	0	0
exótica	CESO s/p	7	5-10	0	0	0
exótica	CESO s/p	7	10-15	0	0	0
exótica	CESO s/p	7	15-20	0	0	0
exótica	CESO s/p	7	20-25	0	0	0
exótica	CESO s/p	7	25-30	0	0	0
exótica	CESO s/p	7	30-35	0	0	0
exótica	CESO s/p	7	35-40	0	0	0
exótica	CESO s/p	7	40-45	0	0	0
exótica	CESO s/p	7	45-50	0	0	0
exótica	CESO s/p	7	50-55	0	0	0
exótica	CESO s/p	7	55-60	0	0	0
nativas	SOLANUM	7	0-5	0	0	0
nativas	SOLANUM	7	5-10	0	0	0
nativas	SOLANUM	7	10-15	0	0	0
nativas	SOLANUM	7	15-20	0	0	0
nativas	SOLANUM	7	20-25	0	0	0
nativas	SOLANUM	7	25-30	0	0	0
nativas	SOLANUM	7	30-35	0	0	0
nativas	SOLANUM	7	35-40	0	0	0
nativas	SOLANUM	7	40-45	0	0	0
nativas	SOLANUM	7	45-50	0	0	0
nativas	SOLANUM	7	50-55	0	0	0
nativas	SOLANUM	7	55-60	0	0	0
nativas	BROMUS	7	0-5	0	0	0
nativas	BROMUS	7	5-10	0	0	0
nativas	BROMUS	7	10-15	0	0	0
nativas	BROMUS	7	15-20	0	0	0
nativas	BROMUS	7	20-25	0	0	0
nativas	BROMUS	7	25-30	0	0	0
nativas	BROMUS	7	30-35	0	0	0
nativas	BROMUS	7	35-40	0	0	0
nativas	BROMUS	7	40-45	0	0	0
nativas	BROMUS	7	45-50	0	0	0
nativas	BROMUS	7	50-55	0	0	0
nativas	BROMUS	7	55-60	0	0	0
nativas	H.STENOT	7	0-5	0	0	0
nativas	H.STENOT	7	5-10	0	0	0
nativas	H.STENOT	7	10-15	0	0	0
nativas	H.STENOT	7	15-20	0	0	0
nativas	H.STENOT	7	20-25	0	0	0
nativas	H.STENOT	7	25-30	0	0	0
nativas	H.STENOT	7	30-35	0	0	0
nativas	H.STENOT	7	35-40	0	0	0
nativas	H.STENOT	7	40-45	0	0	0
nativas	H.STENOT	7	45-50	0	0	0
nativas	H.STENOT	7	50-55	0	0	0
nativas	H.STENOT	7	55-60	0	0	0
nativas	THELESP	7	0-5	0	0	0
nativas	THELESP	7	5-10	0	0	0
nativas	THELESP	7	10-15	0	0	0
nativas	THELESP	7	15-20	0	0	0
nativas	THELESP	7	20-25	0	0	0
nativas	THELESP	7	25-30	0	0	0
nativas	THELESP	7	30-35	0	0	0
nativas	THELESP	7	35-40	0	0	0
nativas	THELESP	7	40-45	0	0	0
nativas	THELESP	7	45-50	0	0	0
nativas	THELESP	7	50-55	0	0	0
nativas	THELESP	7	55-60	0	0	0
exótica	CANU	8	0-5	4	1	5
exótica	CANU	8	5-10	1	0	1
exótica	CANU	8	10-15	2	0	2
exótica	CANU	8	15-20	0	0	0
exótica	CANU	8	20-25	0	0	0
exótica	CANU	8	25-30	1	0	1
exótica	CANU	8	30-35	0	0	0
exótica	CANU	8	35-40	0	0	0
exótica	CANU	8	40-45	0	0	0
exótica	CANU	8	45-50	0	0	0
exótica	CANU	8	50-55	0	0	0
exótica	CANU	8	55-60	0	0	0
exótica	SAKA	8	0-5	0	1	1
exótica	SAKA	8	5-10	0	0	0
exótica	SAKA	8	10-15	0	0	0
exótica	SAKA	8	15-20	0	0	0
exótica	SAKA	8	20-25	0	0	0
exótica	SAKA	8	25-30	0	0	0
exótica	SAKA	8	30-35	0	0	0
exótica	SAKA	8	35-40	0	0	0
exótica	SAKA	8	40-45	0	0	0
exótica	SAKA	8	45-50	0	0	0
exótica	SAKA	8	50-55	0	0	0
exótica	SAKA	8	55-60	0	0	0
exótica	RUCR	8	0-5	1	0	1
exótica	RUCR	8	5-10	0	0	0
exótica	RUCR	8	10-15	0	0	0
exótica	RUCR	8	15-20	0	0	0
exótica	RUCR	8	20-25	0	0	0
exótica	RUCR	8	25-30	0	0	0
exótica	RUCR	8	30-35	0	0	0
exótica	RUCR	8	35-40	0	0	0
exótica	RUCR	8	40-45	0	0	0
exótica	RUCR	8	45-50	0	0	0
exótica	RUCR	8	50-55	0	0	0
exótica	RUCR	8	55-60	0	0	0
exótica	CESO c/p	8	0-5	0	0	0
exótica	CESO c/p	8	5-10	0	0	0
exótica	CESO c/p	8	10-15	0	0	0
exótica	CESO c/p	8	15-20	0	0	0
exótica	CESO c/p	8	20-25	0	0	0
exótica	CESO c/p	8	25-30	0	0	0
exótica	CESO c/p	8	30-35	0	0	0
exótica	CESO c/p	8	35-40	0	0	0
exótica	CESO c/p	8	40-45	0	0	0
exótica	CESO c/p	8	45-50	0	0	0
exótica	CESO c/p	8	50-55	0	0	0
exótica	CESO c/p	8	55-60	0	0	0
exótica	CESO s/p	8	0-5	0	0	0
exótica	CESO s/p	8	5-10	0	0	0
exótica	CESO s/p	8	10-15	0	0	0
exótica	CESO s/p	8	15-20	0	0	0
exótica	CESO s/p	8	20-25	0	0	0
exótica	CESO s/p	8	25-30	0	0	0
exótica	CESO s/p	8	30-35	0	0	0
exótica	CESO s/p	8	35-40	0	0	0
exótica	CESO s/p	8	40-45	0	0	0
exótica	CESO s/p	8	45-50	0	0	0
exótica	CESO s/p	8	50-55	0	0	0
exótica	CESO s/p	8	55-60	0	0	0
nativas	SOLANUM	8	0-5	0	0	0
nativas	SOLANUM	8	5-10	0	0	0
nativas	SOLANUM	8	10-15	0	0	0
nativas	SOLANUM	8	15-20	0	0	0
nativas	SOLANUM	8	20-25	0	0	0
nativas	SOLANUM	8	25-30	0	0	0
nativas	SOLANUM	8	30-35	0	0	0
nativas	SOLANUM	8	35-40	0	0	0
nativas	SOLANUM	8	40-45	0	0	0
nativas	SOLANUM	8	45-50	0	0	0
nativas	SOLANUM	8	50-55	0	0	0
nativas	SOLANUM	8	55-60	0	0	0
nativas	BROMUS	8	0-5	0	0	0
nativas	BROMUS	8	5-10	0	0	0
nativas	BROMUS	8	10-15	0	0	0
nativas	BROMUS	8	15-20	0	0	0
nativas	BROMUS	8	20-25	0	0	0
nativas	BROMUS	8	25-30	0	0	0
nativas	BROMUS	8	30-35	0	0	0
nativas	BROMUS	8	35-40	0	0	0
nativas	BROMUS	8	40-45	0	0	0
nativas	BROMUS	8	45-50	0	0	0
nativas	BROMUS	8	50-55	0	0	0
nativas	BROMUS	8	55-60	0	0	0
nativas	H.STENOT	8	0-5	1	0	1
nativas	H.STENOT	8	5-10	0	0	0
nativas	H.STENOT	8	10-15	0	0	0
nativas	H.STENOT	8	15-20	0	0	0
nativas	H.STENOT	8	20-25	0	0	0
nativas	H.STENOT	8	25-30	0	0	0
nativas	H.STENOT	8	30-35	0	0	0
nativas	H.STENOT	8	35-40	0	0	0
nativas	H.STENOT	8	40-45	0	0	0
nativas	H.STENOT	8	45-50	0	0	0
nativas	H.STENOT	8	50-55	0	0	0
nativas	H.STENOT	8	55-60	0	0	0
nativas	THELESP	8	0-5	0	0	0
nativas	THELESP	8	5-10	0	0	0
nativas	THELESP	8	10-15	0	0	0
nativas	THELESP	8	15-20	0	0	0
nativas	THELESP	8	20-25	0	0	0
nativas	THELESP	8	25-30	0	0	0
nativas	THELESP	8	30-35	0	0	0
nativas	THELESP	8	35-40	0	0	0
nativas	THELESP	8	40-45	0	0	0
nativas	THELESP	8	45-50	0	0	0
nativas	THELESP	8	50-55	0	0	0
nativas	THELESP	8	55-60	0	0	0
exótica	CANU	9	0-5	7	1	8
exótica	CANU	9	5-10	6	0	6
exótica	CANU	9	10-15	4	0	4
exótica	CANU	9	15-20	0	0	0
exótica	CANU	9	20-25	0	0	0
exótica	CANU	9	25-30	0	0	0
exótica	CANU	9	30-35	0	0	0
exótica	CANU	9	35-40	0	0	0
exótica	CANU	9	40-45	0	0	0
exótica	CANU	9	45-50	0	0	0
exótica	CANU	9	50-55	0	0	0
exótica	CANU	9	55-60	0	0	0
exótica	SAKA	9	0-5	0	0	0
exótica	SAKA	9	5-10	1	0	1
exótica	SAKA	9	10-15	0	0	0
exótica	SAKA	9	15-20	1	0	1
exótica	SAKA	9	20-25	0	0	0
exótica	SAKA	9	25-30	0	1	1
exótica	SAKA	9	30-35	0	0	0
exótica	SAKA	9	35-40	0	0	0
exótica	SAKA	9	40-45	0	2	2
exótica	SAKA	9	45-50	1	0	1
exótica	SAKA	9	50-55	0	0	0
exótica	SAKA	9	55-60	0	0	0
exótica	RUCR	9	0-5	0	0	0
exótica	RUCR	9	5-10	0	0	0
exótica	RUCR	9	10-15	0	0	0
exótica	RUCR	9	15-20	0	0	0
exótica	RUCR	9	20-25	0	0	0
exótica	RUCR	9	25-30	0	0	0
exótica	RUCR	9	30-35	0	0	0
exótica	RUCR	9	35-40	0	0	0
exótica	RUCR	9	40-45	0	0	0
exótica	RUCR	9	45-50	0	0	0
exótica	RUCR	9	50-55	0	0	0
exótica	RUCR	9	55-60	0	0	0
exótica	CESO c/p	9	0-5	0	0	0
exótica	CESO c/p	9	5-10	0	0	0
exótica	CESO c/p	9	10-15	0	0	0
exótica	CESO c/p	9	15-20	0	0	0
exótica	CESO c/p	9	20-25	0	0	0
exótica	CESO c/p	9	25-30	0	0	0
exótica	CESO c/p	9	30-35	0	0	0
exótica	CESO c/p	9	35-40	0	0	0
exótica	CESO c/p	9	40-45	1	0	1
exótica	CESO c/p	9	45-50	0	0	0
exótica	CESO c/p	9	50-55	0	0	0
exótica	CESO c/p	9	55-60	0	0	0
exótica	CESO s/p	9	0-5	0	0	0
exótica	CESO s/p	9	5-10	0	0	0
exótica	CESO s/p	9	10-15	0	0	0
exótica	CESO s/p	9	15-20	0	0	0
exótica	CESO s/p	9	20-25	0	0	0
exótica	CESO s/p	9	25-30	0	0	0
exótica	CESO s/p	9	30-35	0	0	0
exótica	CESO s/p	9	35-40	0	0	0
exótica	CESO s/p	9	40-45	0	0	0
exótica	CESO s/p	9	45-50	0	0	0
exótica	CESO s/p	9	50-55	0	0	0
exótica	CESO s/p	9	55-60	0	0	0
nativas	SOLANUM	9	0-5	0	0	0
nativas	SOLANUM	9	5-10	1	0	1
nativas	SOLANUM	9	10-15	0	0	0
nativas	SOLANUM	9	15-20	0	1	1
nativas	SOLANUM	9	20-25	0	0	0
nativas	SOLANUM	9	25-30	0	1	1
nativas	SOLANUM	9	30-35	1	0	1
nativas	SOLANUM	9	35-40	0	0	0
nativas	SOLANUM	9	40-45	0	0	0
nativas	SOLANUM	9	45-50	0	0	0
nativas	SOLANUM	9	50-55	0	0	0
nativas	SOLANUM	9	55-60	0	0	0
nativas	BROMUS	9	0-5	0	0	0
nativas	BROMUS	9	5-10	0	1	1
nativas	BROMUS	9	10-15	0	1	1
nativas	BROMUS	9	15-20	0	0	0
nativas	BROMUS	9	20-25	0	0	0
nativas	BROMUS	9	25-30	1	0	1
nativas	BROMUS	9	30-35	0	0	0
nativas	BROMUS	9	35-40	0	0	0
nativas	BROMUS	9	40-45	0	0	0
nativas	BROMUS	9	45-50	0	0	0
nativas	BROMUS	9	50-55	0	0	0
nativas	BROMUS	9	55-60	0	0	0
nativas	H.STENOT	9	0-5	0	0	0
nativas	H.STENOT	9	5-10	0	0	0
nativas	H.STENOT	9	10-15	1	0	1
nativas	H.STENOT	9	15-20	0	1	1
nativas	H.STENOT	9	20-25	0	0	0
nativas	H.STENOT	9	25-30	0	0	0
nativas	H.STENOT	9	30-35	0	0	0
nativas	H.STENOT	9	35-40	0	0	0
nativas	H.STENOT	9	40-45	0	0	0
nativas	H.STENOT	9	45-50	0	0	0
nativas	H.STENOT	9	50-55	0	0	0
nativas	H.STENOT	9	55-60	0	0	0
nativas	THELESP	9	0-5	1	0	1
nativas	THELESP	9	5-10	1	0	1
nativas	THELESP	9	10-15	0	0	0
nativas	THELESP	9	15-20	0	0	0
nativas	THELESP	9	20-25	0	0	0
nativas	THELESP	9	25-30	0	0	0
nativas	THELESP	9	30-35	0	0	0
nativas	THELESP	9	35-40	0	0	0
nativas	THELESP	9	40-45	0	0	0
nativas	THELESP	9	45-50	0	0	0
nativas	THELESP	9	50-55	0	0	0
nativas	THELESP	9	55-60	0	0	0
exótica	CANU	10	0-5	7	0	7
exótica	CANU	10	5-10	4	0	4
exótica	CANU	10	10-15	0	0	0
exótica	CANU	10	15-20	0	0	0
exótica	CANU	10	20-25	2	1	3
exótica	CANU	10	25-30	0	0	0
exótica	CANU	10	30-35	2	0	2
exótica	CANU	10	35-40	1	0	1
exótica	CANU	10	40-45	0	0	0
exótica	CANU	10	45-50	2	0	2
exótica	CANU	10	50-55	0	0	0
exótica	CANU	10	55-60	1	0	1
exótica	SAKA	10	0-5	0	0	0
exótica	SAKA	10	5-10	0	0	0
exótica	SAKA	10	10-15	0	0	0
exótica	SAKA	10	15-20	0	0	0
exótica	SAKA	10	20-25	0	0	0
exótica	SAKA	10	25-30	0	0	0
exótica	SAKA	10	30-35	0	0	0
exótica	SAKA	10	35-40	0	0	0
exótica	SAKA	10	40-45	0	0	0
exótica	SAKA	10	45-50	0	0	0
exótica	SAKA	10	50-55	0	0	0
exótica	SAKA	10	55-60	0	0	0
exótica	RUCR	10	0-5	0	0	0
exótica	RUCR	10	5-10	0	0	0
exótica	RUCR	10	10-15	0	0	0
exótica	RUCR	10	15-20	0	0	0
exótica	RUCR	10	20-25	0	0	0
exótica	RUCR	10	25-30	0	0	0
exótica	RUCR	10	30-35	0	0	0
exótica	RUCR	10	35-40	0	0	0
exótica	RUCR	10	40-45	0	0	0
exótica	RUCR	10	45-50	0	0	0
exótica	RUCR	10	50-55	0	0	0
exótica	RUCR	10	55-60	0	0	0
exótica	CESO c/p	10	0-5	0	0	0
exótica	CESO c/p	10	5-10	0	0	0
exótica	CESO c/p	10	10-15	0	0	0
exótica	CESO c/p	10	15-20	0	0	0
exótica	CESO c/p	10	20-25	0	1	1
exótica	CESO c/p	10	25-30	0	0	0
exótica	CESO c/p	10	30-35	0	0	0
exótica	CESO c/p	10	35-40	0	0	0
exótica	CESO c/p	10	40-45	0	0	0
exótica	CESO c/p	10	45-50	0	0	0
exótica	CESO c/p	10	50-55	0	0	0
exótica	CESO c/p	10	55-60	0	0	0
exótica	CESO s/p	10	0-5	0	0	0
exótica	CESO s/p	10	5-10	0	0	0
exótica	CESO s/p	10	10-15	0	0	0
exótica	CESO s/p	10	15-20	0	0	0
exótica	CESO s/p	10	20-25	0	0	0
exótica	CESO s/p	10	25-30	0	0	0
exótica	CESO s/p	10	30-35	0	0	0
exótica	CESO s/p	10	35-40	0	0	0
exótica	CESO s/p	10	40-45	0	0	0
exótica	CESO s/p	10	45-50	1	0	1
exótica	CESO s/p	10	50-55	0	0	0
exótica	CESO s/p	10	55-60	0	0	0
nativas	SOLANUM	10	0-5	0	0	0
nativas	SOLANUM	10	5-10	0	0	0
nativas	SOLANUM	10	10-15	0	0	0
nativas	SOLANUM	10	15-20	0	0	0
nativas	SOLANUM	10	20-25	1	0	1
nativas	SOLANUM	10	25-30	0	0	0
nativas	SOLANUM	10	30-35	0	1	1
nativas	SOLANUM	10	35-40	0	0	0
nativas	SOLANUM	10	40-45	0	0	0
nativas	SOLANUM	10	45-50	0	0	0
nativas	SOLANUM	10	50-55	0	0	0
nativas	SOLANUM	10	55-60	0	0	0
nativas	BROMUS	10	0-5	0	0	0
nativas	BROMUS	10	5-10	0	0	0
nativas	BROMUS	10	10-15	0	0	0
nativas	BROMUS	10	15-20	0	0	0
nativas	BROMUS	10	20-25	0	1	1
nativas	BROMUS	10	25-30	0	0	0
nativas	BROMUS	10	30-35	0	0	0
nativas	BROMUS	10	35-40	0	1	1
nativas	BROMUS	10	40-45	0	0	0
nativas	BROMUS	10	45-50	0	0	0
nativas	BROMUS	10	50-55	0	0	0
nativas	BROMUS	10	55-60	0	0	0
nativas	H.STENOT	10	0-5	0	0	0
nativas	H.STENOT	10	5-10	0	0	0
nativas	H.STENOT	10	10-15	0	0	0
nativas	H.STENOT	10	15-20	0	0	0
nativas	H.STENOT	10	20-25	1	0	1
nativas	H.STENOT	10	25-30	0	0	0
nativas	H.STENOT	10	30-35	0	0	0
nativas	H.STENOT	10	35-40	0	0	0
nativas	H.STENOT	10	40-45	0	0	0
nativas	H.STENOT	10	45-50	0	0	0
nativas	H.STENOT	10	50-55	0	0	0
nativas	H.STENOT	10	55-60	0	0	0
nativas	THELESP	10	0-5	0	0	0
nativas	THELESP	10	5-10	0	0	0
nativas	THELESP	10	10-15	0	0	0
nativas	THELESP	10	15-20	0	0	0
nativas	THELESP	10	20-25	0	0	0
nativas	THELESP	10	25-30	1	0	1
nativas	THELESP	10	30-35	0	0	0
nativas	THELESP	10	35-40	0	0	0
nativas	THELESP	10	40-45	0	0	0
nativas	THELESP	10	45-50	0	0	0
nativas	THELESP	10	50-55	0	0	0
nativas	THELESP	10	55-60	0	0	0
