# Supplementary material for: Are Local Filters Blind to Provenance? Ant Seed Predation Suppresses Exotic Plants More than Natives
Source: PLoS One. 2014 Aug 6;9(8):e103824. doi: 10.1371/journal.pone.0103824 (PMC4123878; doi:10.1371/journal.pone.0103824)
Supplement: Figure S2 — Data for seed fates from basuras. (XLS) [file pone.0103824.s002.xls]

## Sheet: Summary numbers
Treatment	Species	offer	REMOVED	DROPPED	NEST	EMERGED	GERM	TET	VIABLE	NOVIA	DROPPCT	NESTPCT	NONVIAPCT	VIAPCT
Natives	Solanum elaeagnifolium	200	82	24	58	0	0	0	0	0	0.292683	0.707317	0	0
Natives	Bromus catharticus	200	26	12	14	5	5	0	5	0	0.461538	0.346154	0	0.192308
Natives	Hordeum euclaston	200	12	5	7	1	0	1	1	0	0.416667	0.5	0	0.0833333
Natives	Hordeum stenostachys	200	18	9	9	0	0	0	0	0	0.5	0.5	0	0
Natives	Daucus pussillus	200	5	2	3	0	0	0	0	0	0.4	0.6	0	0
Natives	Thelesperma megapotamicum	200	15	6	9	1	1	0	1	0	0.4	0.533333	0	0.0666667
Natives	Verbesina enceliodes	200	12	8	4	0	0	0	0	0	0.666667	0.333333	0	0
Natives	Gaillardia megapotamica	200	15	12	3	0	0	0	0	0	0.8	0.2	0	0
Natives	Cenchrus incertus	200	1	1	0	0	0	0	0	0	1	0	0	0
Exotics	Carduus thoermerii	200	191	29	162	40	10	0	10	30	0.151832	0.638743	0.157068	0.052356
Exotics	Salsola kali	200	95	52	43	1	0	0	0	1	0.547368	0.442105	0.0105263	0
Exotics	Rumex crispus	200	76	34	42	0	0	0	0	0	0.447368	0.552632	0	0
Exotics	Centaurea solstitialis	200	56	32	24	0	0	0	0	0	0.571429	0.428571	0	0
Exotics	Chenopodium borbasii	200	11	5	6	6	0	8	2	4	0.454545	0	0.363636	0.181818
Exotics	Diplotaxis tenuifolia	200	11	4	7	0	0	0	0	0	0.363636	0.636364	0	0
Exotics	Taraxacum officinale	200	13	4	9	0	0	0	0	0	0.307692	0.692308	0	0
Exotics	Tragopogon dubius	200	29	27	2	2	2	0	2	0	0.931034	0	0	0.0689655
Exotics	Hypochaeris radicata	200	16	4	12	0	0	0	0	0	0.25	0.75	0	0
