# Supplementary material for: Are Local Filters Blind to Provenance? Ant Seed Predation Suppresses Exotic Plants More than Natives
Source: PLoS One. 2014 Aug 6;9(8):e103824. doi: 10.1371/journal.pone.0103824 (PMC4123878; doi:10.1371/journal.pone.0103824)
Supplement: Figure S3 — Data for ant seed removal from Petri dishes. (XLS) [file pone.0103824.s003.xls]

## Sheet: combined ant seed removal
species	origin	site	trt	remain
Solanum elaeagnifolium	Native	1	With ants	20
Bromus brevis	Native	1	With ants	19
Hordeum euclaston	Native	1	With ants	19
Hordeum stenotachys	Native	1	With ants	19
Daucus pusillus	Native	1	With ants	8
Thelesperma megapotamicum	Native	1	With ants	19
Verbesina encelioides	Native	1	With ants	20
Gaillardia megapotamica	Native	1	With ants	3
Cenchrus pussillus	Native	1	With ants	20
Carduus thoermerii	Exotic	1	With ants	20
Salsola kali	Exotic	1	With ants	16
Rumex crispus	Exotic	1	With ants	20
Centaurea solstitialis w/p	Exotic	1	With ants	6
Centaurea solstitialis wo/p	Exotic	1	With ants	20
Chenopodium album	Exotic	1	With ants	20
Diplotaxis tenuifolia	Exotic	1	With ants	20
Taraxacum officinale	Exotic	1	With ants	20
Tragopogon dubius	Exotic	1	With ants	20
Hypochaeris radicata	Exotic	1	With ants	20
Solanum elaeagnifolium	Native	1	Without ants	20
Bromus brevis	Native	1	Without ants	20
Hordeum euclaston	Native	1	Without ants	20
Hordeum stenotachys	Native	1	Without ants	20
Daucus pusillus	Native	1	Without ants	20
Thelesperma megapotamicum	Native	1	Without ants	20
Verbesina encelioides	Native	1	Without ants	20
Gaillardia megapotamica	Native	1	Without ants	15
Cenchrus pussillus	Native	1	Without ants	20
Carduus thoermerii	Exotic	1	Without ants	20
Salsola kali	Exotic	1	Without ants	19
Rumex crispus	Exotic	1	Without ants	20
Centaurea solstitialis w/p	Exotic	1	Without ants	7
Centaurea solstitialis wo/p	Exotic	1	Without ants	20
Chenopodium album	Exotic	1	Without ants	20
Diplotaxis tenuifolia	Exotic	1	Without ants	20
Taraxacum officinale	Exotic	1	Without ants	20
Tragopogon dubius	Exotic	1	Without ants	20
Hypochaeris radicata	Exotic	1	Without ants	19
Solanum elaeagnifolium	Native	2	With ants	14
Bromus brevis	Native	2	With ants	20
Hordeum euclaston	Native	2	With ants	18
Hordeum stenotachys	Native	2	With ants	20
Daucus pusillus	Native	2	With ants	20
Thelesperma megapotamicum	Native	2	With ants	20
Verbesina encelioides	Native	2	With ants	20
Gaillardia megapotamica	Native	2	With ants	6
Cenchrus pussillus	Native	2	With ants	20
Carduus thoermerii	Exotic	2	With ants	0
Salsola kali	Exotic	2	With ants	20
Rumex crispus	Exotic	2	With ants	20
Centaurea solstitialis w/p	Exotic	2	With ants	15
Centaurea solstitialis wo/p	Exotic	2	With ants	20
Chenopodium album	Exotic	2	With ants	17
Diplotaxis tenuifolia	Exotic	2	With ants	16
Taraxacum officinale	Exotic	2	With ants	15
Tragopogon dubius	Exotic	2	With ants	20
Hypochaeris radicata	Exotic	2	With ants	10
Solanum elaeagnifolium	Native	2	Without ants	20
Bromus brevis	Native	2	Without ants	20
Hordeum euclaston	Native	2	Without ants	20
Hordeum stenotachys	Native	2	Without ants	20
Daucus pusillus	Native	2	Without ants	20
Thelesperma megapotamicum	Native	2	Without ants	20
Verbesina encelioides	Native	2	Without ants	20
Gaillardia megapotamica	Native	2	Without ants	16
Cenchrus pussillus	Native	2	Without ants	20
Carduus thoermerii	Exotic	2	Without ants	20
Salsola kali	Exotic	2	Without ants	20
Rumex crispus	Exotic	2	Without ants	20
Centaurea solstitialis w/p	Exotic	2	Without ants	18
Centaurea solstitialis wo/p	Exotic	2	Without ants	20
Chenopodium album	Exotic	2	Without ants	20
Diplotaxis tenuifolia	Exotic	2	Without ants	20
Taraxacum officinale	Exotic	2	Without ants	20
Tragopogon dubius	Exotic	2	Without ants	20
Hypochaeris radicata	Exotic	2	Without ants	18
Solanum elaeagnifolium	Native	3	With ants	20
Bromus brevis	Native	3	With ants	19
Hordeum euclaston	Native	3	With ants	20
Hordeum stenotachys	Native	3	With ants	20
Daucus pusillus	Native	3	With ants	20
Thelesperma megapotamicum	Native	3	With ants	19
Verbesina encelioides	Native	3	With ants	20
Gaillardia megapotamica	Native	3	With ants	16
Cenchrus pussillus	Native	3	With ants	20
Carduus thoermerii	Exotic	3	With ants	17
Salsola kali	Exotic	3	With ants	20
Rumex crispus	Exotic	3	With ants	20
Centaurea solstitialis w/p	Exotic	3	With ants	17
Centaurea solstitialis wo/p	Exotic	3	With ants	19
Chenopodium album	Exotic	3	With ants	15
Diplotaxis tenuifolia	Exotic	3	With ants	14
Taraxacum officinale	Exotic	3	With ants	18
Tragopogon dubius	Exotic	3	With ants	20
Hypochaeris radicata	Exotic	3	With ants	20
Solanum elaeagnifolium	Native	3	Without ants	20
Bromus brevis	Native	3	Without ants	20
Hordeum euclaston	Native	3	Without ants	20
Hordeum stenotachys	Native	3	Without ants	20
Daucus pusillus	Native	3	Without ants	20
Thelesperma megapotamicum	Native	3	Without ants	20
Verbesina encelioides	Native	3	Without ants	20
Gaillardia megapotamica	Native	3	Without ants	14
Cenchrus pussillus	Native	3	Without ants	20
Carduus thoermerii	Exotic	3	Without ants	20
Salsola kali	Exotic	3	Without ants	20
Rumex crispus	Exotic	3	Without ants	20
Centaurea solstitialis w/p	Exotic	3	Without ants	19
Centaurea solstitialis wo/p	Exotic	3	Without ants	20
Chenopodium album	Exotic	3	Without ants	20
Diplotaxis tenuifolia	Exotic	3	Without ants	20
Taraxacum officinale	Exotic	3	Without ants	20
Tragopogon dubius	Exotic	3	Without ants	20
Hypochaeris radicata	Exotic	3	Without ants	20
Solanum elaeagnifolium	Native	4	With ants	20
Bromus brevis	Native	4	With ants	20
Hordeum euclaston	Native	4	With ants	20
Hordeum stenotachys	Native	4	With ants	20
Daucus pusillus	Native	4	With ants	18
Thelesperma megapotamicum	Native	4	With ants	20
Verbesina encelioides	Native	4	With ants	20
Gaillardia megapotamica	Native	4	With ants	9
Cenchrus pussillus	Native	4	With ants	20
Carduus thoermerii	Exotic	4	With ants	7
Salsola kali	Exotic	4	With ants	18
Rumex crispus	Exotic	4	With ants	20
Centaurea solstitialis w/p	Exotic	4	With ants	13
Centaurea solstitialis wo/p	Exotic	4	With ants	18
Chenopodium album	Exotic	4	With ants	18
Diplotaxis tenuifolia	Exotic	4	With ants	12
Taraxacum officinale	Exotic	4	With ants	19
Tragopogon dubius	Exotic	4	With ants	19
Hypochaeris radicata	Exotic	4	With ants	18
Solanum elaeagnifolium	Native	4	Without ants	20
Bromus brevis	Native	4	Without ants	20
Hordeum euclaston	Native	4	Without ants	20
Hordeum stenotachys	Native	4	Without ants	20
Daucus pusillus	Native	4	Without ants	20
Thelesperma megapotamicum	Native	4	Without ants	20
Verbesina encelioides	Native	4	Without ants	20
Gaillardia megapotamica	Native	4	Without ants	6
Cenchrus pussillus	Native	4	Without ants	20
Carduus thoermerii	Exotic	4	Without ants	20
Salsola kali	Exotic	4	Without ants	20
Rumex crispus	Exotic	4	Without ants	20
Centaurea solstitialis w/p	Exotic	4	Without ants	20
Centaurea solstitialis wo/p	Exotic	4	Without ants	20
Chenopodium album	Exotic	4	Without ants	20
Diplotaxis tenuifolia	Exotic	4	Without ants	20
Taraxacum officinale	Exotic	4	Without ants	20
Tragopogon dubius	Exotic	4	Without ants	20
Hypochaeris radicata	Exotic	4	Without ants	20
Solanum elaeagnifolium	Native	5	With ants	20
Bromus brevis	Native	5	With ants	20
Hordeum euclaston	Native	5	With ants	20
Hordeum stenotachys	Native	5	With ants	20
Daucus pusillus	Native	5	With ants	20
Thelesperma megapotamicum	Native	5	With ants	18
Verbesina encelioides	Native	5	With ants	20
Gaillardia megapotamica	Native	5	With ants	19
Cenchrus pussillus	Native	5	With ants	20
Carduus thoermerii	Exotic	5	With ants	0
Salsola kali	Exotic	5	With ants	20
Rumex crispus	Exotic	5	With ants	20
Centaurea solstitialis w/p	Exotic	5	With ants	20
Centaurea solstitialis wo/p	Exotic	5	With ants	20
Chenopodium album	Exotic	5	With ants	16
Diplotaxis tenuifolia	Exotic	5	With ants	17
Taraxacum officinale	Exotic	5	With ants	18
Tragopogon dubius	Exotic	5	With ants	20
Hypochaeris radicata	Exotic	5	With ants	18
Solanum elaeagnifolium	Native	5	Without ants	20
Bromus brevis	Native	5	Without ants	20
Hordeum euclaston	Native	5	Without ants	20
Hordeum stenotachys	Native	5	Without ants	20
Daucus pusillus	Native	5	Without ants	20
Thelesperma megapotamicum	Native	5	Without ants	20
Verbesina encelioides	Native	5	Without ants	20
Gaillardia megapotamica	Native	5	Without ants	14
Cenchrus pussillus	Native	5	Without ants	20
Carduus thoermerii	Exotic	5	Without ants	20
Salsola kali	Exotic	5	Without ants	20
Rumex crispus	Exotic	5	Without ants	20
Centaurea solstitialis w/p	Exotic	5	Without ants	20
Centaurea solstitialis wo/p	Exotic	5	Without ants	16
Chenopodium album	Exotic	5	Without ants	20
Diplotaxis tenuifolia	Exotic	5	Without ants	20
Taraxacum officinale	Exotic	5	Without ants	20
Tragopogon dubius	Exotic	5	Without ants	20
Hypochaeris radicata	Exotic	5	Without ants	20
Solanum elaeagnifolium	Native	6	With ants	11
Bromus brevis	Native	6	With ants	20
Hordeum euclaston	Native	6	With ants	19
Hordeum stenotachys	Native	6	With ants	19
Daucus pusillus	Native	6	With ants	19
Thelesperma megapotamicum	Native	6	With ants	19
Verbesina encelioides	Native	6	With ants	20
Gaillardia megapotamica	Native	6	With ants	3
Cenchrus pussillus	Native	6	With ants	20
Carduus thoermerii	Exotic	6	With ants	0
Salsola kali	Exotic	6	With ants	16
Rumex crispus	Exotic	6	With ants	3
Centaurea solstitialis w/p	Exotic	6	With ants	10
Centaurea solstitialis wo/p	Exotic	6	With ants	2
Chenopodium album	Exotic	6	With ants	11
Diplotaxis tenuifolia	Exotic	6	With ants	10
Taraxacum officinale	Exotic	6	With ants	18
Tragopogon dubius	Exotic	6	With ants	20
Hypochaeris radicata	Exotic	6	With ants	15
Solanum elaeagnifolium	Native	6	Without ants	20
Bromus brevis	Native	6	Without ants	20
Hordeum euclaston	Native	6	Without ants	20
Hordeum stenotachys	Native	6	Without ants	20
Daucus pusillus	Native	6	Without ants	20
Thelesperma megapotamicum	Native	6	Without ants	20
Verbesina encelioides	Native	6	Without ants	20
Gaillardia megapotamica	Native	6	Without ants	9
Cenchrus pussillus	Native	6	Without ants	20
Carduus thoermerii	Exotic	6	Without ants	20
Salsola kali	Exotic	6	Without ants	20
Rumex crispus	Exotic	6	Without ants	20
Centaurea solstitialis w/p	Exotic	6	Without ants	10
Centaurea solstitialis wo/p	Exotic	6	Without ants	20
Chenopodium album	Exotic	6	Without ants	20
Diplotaxis tenuifolia	Exotic	6	Without ants	20
Taraxacum officinale	Exotic	6	Without ants	20
Tragopogon dubius	Exotic	6	Without ants	20
Hypochaeris radicata	Exotic	6	Without ants	20
Solanum elaeagnifolium	Native	7	With ants	18
Bromus brevis	Native	7	With ants	20
Hordeum euclaston	Native	7	With ants	20
Hordeum stenotachys	Native	7	With ants	20
Daucus pusillus	Native	7	With ants	20
Thelesperma megapotamicum	Native	7	With ants	20
Verbesina encelioides	Native	7	With ants	20
Gaillardia megapotamica	Native	7	With ants	14
Cenchrus pussillus	Native	7	With ants	20
Carduus thoermerii	Exotic	7	With ants	0
Salsola kali	Exotic	7	With ants	16
Rumex crispus	Exotic	7	With ants	16
Centaurea solstitialis w/p	Exotic	7	With ants	17
Centaurea solstitialis wo/p	Exotic	7	With ants	18
Chenopodium album	Exotic	7	With ants	19
Diplotaxis tenuifolia	Exotic	7	With ants	14
Taraxacum officinale	Exotic	7	With ants	20
Tragopogon dubius	Exotic	7	With ants	20
Hypochaeris radicata	Exotic	7	With ants	20
Solanum elaeagnifolium	Native	7	Without ants	20
Bromus brevis	Native	7	Without ants	20
Hordeum euclaston	Native	7	Without ants	20
Hordeum stenotachys	Native	7	Without ants	20
Daucus pusillus	Native	7	Without ants	20
Thelesperma megapotamicum	Native	7	Without ants	20
Verbesina encelioides	Native	7	Without ants	20
Gaillardia megapotamica	Native	7	Without ants	10
Cenchrus pussillus	Native	7	Without ants	20
Carduus thoermerii	Exotic	7	Without ants	20
Salsola kali	Exotic	7	Without ants	19
Rumex crispus	Exotic	7	Without ants	20
Centaurea solstitialis w/p	Exotic	7	Without ants	18
Centaurea solstitialis wo/p	Exotic	7	Without ants	20
Chenopodium album	Exotic	7	Without ants	19
Diplotaxis tenuifolia	Exotic	7	Without ants	20
Taraxacum officinale	Exotic	7	Without ants	20
Tragopogon dubius	Exotic	7	Without ants	20
Hypochaeris radicata	Exotic	7	Without ants	20
Solanum elaeagnifolium	Native	8	With ants	16
Bromus brevis	Native	8	With ants	20
Hordeum euclaston	Native	8	With ants	20
Hordeum stenotachys	Native	8	With ants	20
Daucus pusillus	Native	8	With ants	20
Thelesperma megapotamicum	Native	8	With ants	20
Verbesina encelioides	Native	8	With ants	20
Gaillardia megapotamica	Native	8	With ants	16
Cenchrus pussillus	Native	8	With ants	20
Carduus thoermerii	Exotic	8	With ants	0
Salsola kali	Exotic	8	With ants	18
Rumex crispus	Exotic	8	With ants	20
Centaurea solstitialis w/p	Exotic	8	With ants	19
Centaurea solstitialis wo/p	Exotic	8	With ants	19
Chenopodium album	Exotic	8	With ants	18
Diplotaxis tenuifolia	Exotic	8	With ants	17
Taraxacum officinale	Exotic	8	With ants	20
Tragopogon dubius	Exotic	8	With ants	19
Hypochaeris radicata	Exotic	8	With ants	20
Solanum elaeagnifolium	Native	8	Without ants	20
Bromus brevis	Native	8	Without ants	20
Hordeum euclaston	Native	8	Without ants	20
Hordeum stenotachys	Native	8	Without ants	20
Daucus pusillus	Native	8	Without ants	20
Thelesperma megapotamicum	Native	8	Without ants	20
Verbesina encelioides	Native	8	Without ants	20
Gaillardia megapotamica	Native	8	Without ants	13
Cenchrus pussillus	Native	8	Without ants	20
Carduus thoermerii	Exotic	8	Without ants	20
Salsola kali	Exotic	8	Without ants	20
Rumex crispus	Exotic	8	Without ants	20
Centaurea solstitialis w/p	Exotic	8	Without ants	19
Centaurea solstitialis wo/p	Exotic	8	Without ants	20
Chenopodium album	Exotic	8	Without ants	20
Diplotaxis tenuifolia	Exotic	8	Without ants	20
Taraxacum officinale	Exotic	8	Without ants	20
Tragopogon dubius	Exotic	8	Without ants	20
Hypochaeris radicata	Exotic	8	Without ants	20
Solanum elaeagnifolium	Native	9	With ants	16
Bromus brevis	Native	9	With ants	20
Hordeum euclaston	Native	9	With ants	19
Hordeum stenotachys	Native	9	With ants	20
Daucus pusillus	Native	9	With ants	20
Thelesperma megapotamicum	Native	9	With ants	19
Verbesina encelioides	Native	9	With ants	20
Gaillardia megapotamica	Native	9	With ants	20
Cenchrus pussillus	Native	9	With ants	20
Carduus thoermerii	Exotic	9	With ants	1
Salsola kali	Exotic	9	With ants	19
Rumex crispus	Exotic	9	With ants	5
Centaurea solstitialis w/p	Exotic	9	With ants	18
Centaurea solstitialis wo/p	Exotic	9	With ants	6
Chenopodium album	Exotic	9	With ants	7
Diplotaxis tenuifolia	Exotic	9	With ants	13
Taraxacum officinale	Exotic	9	With ants	16
Tragopogon dubius	Exotic	9	With ants	20
Hypochaeris radicata	Exotic	9	With ants	20
Solanum elaeagnifolium	Native	9	Without ants	20
Bromus brevis	Native	9	Without ants	20
Hordeum euclaston	Native	9	Without ants	20
Hordeum stenotachys	Native	9	Without ants	20
Daucus pusillus	Native	9	Without ants	20
Thelesperma megapotamicum	Native	9	Without ants	20
Verbesina encelioides	Native	9	Without ants	20
Gaillardia megapotamica	Native	9	Without ants	20
Cenchrus pussillus	Native	9	Without ants	20
Carduus thoermerii	Exotic	9	Without ants	20
Salsola kali	Exotic	9	Without ants	19
Rumex crispus	Exotic	9	Without ants	20
Centaurea solstitialis w/p	Exotic	9	Without ants	20
Centaurea solstitialis wo/p	Exotic	9	Without ants	20
Chenopodium album	Exotic	9	Without ants	20
Diplotaxis tenuifolia	Exotic	9	Without ants	20
Taraxacum officinale	Exotic	9	Without ants	20
Tragopogon dubius	Exotic	9	Without ants	20
Hypochaeris radicata	Exotic	9	Without ants	20
Solanum elaeagnifolium	Native	10	With ants	20
Bromus brevis	Native	10	With ants	20
Hordeum euclaston	Native	10	With ants	20
Hordeum stenotachys	Native	10	With ants	19
Daucus pusillus	Native	10	With ants	20
Thelesperma megapotamicum	Native	10	With ants	20
Verbesina encelioides	Native	10	With ants	20
Gaillardia megapotamica	Native	10	With ants	17
Cenchrus pussillus	Native	10	With ants	20
Carduus thoermerii	Exotic	10	With ants	0
Salsola kali	Exotic	10	With ants	20
Rumex crispus	Exotic	10	With ants	0
Centaurea solstitialis w/p	Exotic	10	With ants	20
Centaurea solstitialis wo/p	Exotic	10	With ants	2
Chenopodium album	Exotic	10	With ants	19
Diplotaxis tenuifolia	Exotic	10	With ants	9
Taraxacum officinale	Exotic	10	With ants	18
Tragopogon dubius	Exotic	10	With ants	20
Hypochaeris radicata	Exotic	10	With ants	15
Solanum elaeagnifolium	Native	10	Without ants	20
Bromus brevis	Native	10	Without ants	20
Hordeum euclaston	Native	10	Without ants	20
Hordeum stenotachys	Native	10	Without ants	20
Daucus pusillus	Native	10	Without ants	20
Thelesperma megapotamicum	Native	10	Without ants	20
Verbesina encelioides	Native	10	Without ants	20
Gaillardia megapotamica	Native	10	Without ants	12
Cenchrus pussillus	Native	10	Without ants	20
Carduus thoermerii	Exotic	10	Without ants	20
Salsola kali	Exotic	10	Without ants	20
Rumex crispus	Exotic	10	Without ants	20
Centaurea solstitialis w/p	Exotic	10	Without ants	20
Centaurea solstitialis wo/p	Exotic	10	Without ants	20
Chenopodium album	Exotic	10	Without ants	20
Diplotaxis tenuifolia	Exotic	10	Without ants	19
Taraxacum officinale	Exotic	10	Without ants	20
Tragopogon dubius	Exotic	10	Without ants	20
Hypochaeris radicata	Exotic	10	Without ants	20
