# Supplementary material for: Are Local Filters Blind to Provenance? Ant Seed Predation Suppresses Exotic Plants More than Natives
Source: PLoS One. 2014 Aug 6;9(8):e103824. doi: 10.1371/journal.pone.0103824 (PMC4123878; doi:10.1371/journal.pone.0103824)
Supplement: Figure S4 — Data for seed mass versus other variables. (XLS) [file pone.0103824.s004.xls]

## Sheet: Data
Data source	Origins	Species	Seedmass	Prefindex	Impactindex	Seeddestroyed	Seeddispersal	emergtot	emergmn	emergpeak
Ant study	NATIVE	Bromus catharticus	0.00555306	74.5	67.5	4.5	8.5	357	3.025	30
Ant study	NATIVE	Cenchrus pussillus	0.006416	60.5	49	0	0.5	199	1.686	30
Ant study	NATIVE	Daucus pusillus	0.0016	85.5	114	1.5	1	99	0.839	90
Ant study	NATIVE	Gaillardia megapotamica	0.002154	60.5	65.6	1.5	6	43	0.364	90
Ant study	NATIVE	Hordeum euclaston	0.003266	83.5	55.5	3	3	8	0.068	90
Ant study	NATIVE	Hordeum stenotachys	0.00453	78.5	65.5	4.5	4.5	40	0.339	90
Ant study	NATIVE	Solanum elaeagnifolium	0.006538	109.5	68	29	12	2	0.017	90
Ant study	NATIVE	Thelesperma megapotamicum	0.002372	91.5	113	4	3.5	200	1.695	30
Ant study	NATIVE	Verbesina encelioides	0.002928	60.5	122	2	4	43	0.364	30
Ant study	EXOTIC	Carduus thoermerii	0.003672	175	134.5	76	19.5	215	1.822	15
Ant study	EXOTIC	Centaurea solstitialis P	0.001982	108.5	143	12	16	437	3.703	30
Ant study	EXOTIC	Centaurea solstitialis NP	0.001404	121
Ant study	EXOTIC	Chenopodium borbasii	0.0004998	134.5	97	2.0769	3.4231	70	0.593	30
Ant study	EXOTIC	Diplotaxis tenuifolia	0.0001526	156.5	93	3.5	2	531	4.5	30
Ant study	EXOTIC	Hypochaeris radicata	0.000604	99.5	122	6	2	155	1.314	30
Ant study	EXOTIC	Rumex crispus	0.001398	91.5	105.5	21	17	60	0.508	30
Ant study	EXOTIC	Salsola kali	0.00155394	105	121.5	21.5	26	488	4.136	15
Ant study	EXOTIC	Taraxacum officinale	0.0003236	114	78	4.5	2	52	0.441	30
Ant study	EXOTIC	Tragopogon dubius	0.00902	72	93	0	14.5	351	2.975	30
BIOGEOG	EXOTIC	Avena barbata	0.0161245
BIOGEOG	EXOTIC	Cirsium arvensis	0.0081185
BIOGEOG	EXOTIC	Cirsium vulgare	0.0031365
BIOGEOG	EXOTIC	Hirshfeldia incana	0.000435
BIOGEOG	EXOTIC	Hordeum murinum	0.0137527
BIOGEOG	EXOTIC	Lactuca seriola	0.000372
BIOGEOG	EXOTIC	Lolium multiflorum	0.0025285
BIOGEOG	EXOTIC	Marubium vulgare	0.001099
BIOGEOG	EXOTIC	Medicago lupulina	0.0012975
BIOGEOG	EXOTIC	Medicago minima	0.001009
BIOGEOG	EXOTIC	Madicago sativa	0.00227975
BIOGEOG	EXOTIC	Melilotus alba	0.00215425
BIOGEOG	EXOTIC	Melilotus officinale	0.0018175
BIOGEOG	EXOTIC	Rapistrum rugosum	0.005291
BIOGEOG	EXOTIC	Sonchus oleraceus	0.000322
BIOGEOG	EXOTIC	Sorgum halapense	0.00484368

## Sheet: Variable descriptions
origins	exotic or native for the species in the ant study and BIOGEOG for the species from the other project for seed mass comparison
Species	genus and species
Seedmass	mean individual seed mass from multiple subsamples
Prefindex	the preference index output from the preference analysis Ben ran
Impact2	index of impact from Bens analysis output from the second check on the plots
Impact4	index of impact from Bens analysis output from the fourth check on the plots
Seeddestroyed	seed fate experiemnt results - seeds taken into the nest and destroyed
Seeddispersal	seed fate experiemnt results - seeds taken from the depot and dropped before reaching the nest
emergtot	total number of seedlings that emegered for the species over the course of the study
emergmn	mean number of seedlings that emegered for the species over the course of the study
emergpeak	the number of days since the first rain when most seedligns for that species germinated
these two species have the genus and species switched for the seed fate data (seeddestroyed and seeddispersal) which is correct?
