# Supplementary material for: Are Local Filters Blind to Provenance? Ant Seed Predation Suppresses Exotic Plants More than Natives
Source: PLoS One. 2014 Aug 6;9(8):e103824. doi: 10.1371/journal.pone.0103824 (PMC4123878; doi:10.1371/journal.pone.0103824)
Supplement: Figure S5 — Data for seedling emergence. (XLS) [file pone.0103824.s005.xls]

## Sheet: Sheet1
Period	Site	Group	Treat.	Cage	Solanum	Bromus	Daucus	Verbesina	Gaillardia	H.stenostachys	H.euclaston	Thelesperma	Cenchrus	Nativeunk	Canu	Ceso	Dite	Hyra	Rucr	Taof	Tradu	Chal	Saka	Exoticunk
1	1	A	w/a	9499	0	1	0	0	0	0	0	0	0	0	4	0	5	0	0	0	0	0	4	1
1	1	A	wo/a	9499	0	0	0	1	0	0	0	1	0	3	4	0	8	4	2	1	2	1	9	3
1	1	B	w/a	9464	0	7	0	0	0	0	0	0	0	2	0	0	2	0	0	0	1	0	5	2
1	1	B	wo/a	9464	0	7	0	3	0	0	0	1	0	1	1	1	3	1	0	0	2	0	4	2
1	1	C	w/a	9455	0	0	0	0	0	0	0	0	0	0	0	0	1	0	0	0	4	0	0	0
1	1	C	wo/a	9455	0	1	0	1	0	0	0	0	0	1	4	0	5	0	0	1	0	0	5	3
1	2	A	w/a	9498	0	0	0	0	0	0	0	0	0	0	4	4	5	2	0	0	0	0	4	0
1	2	A	wo/a	9498	0	0	0	0	0	0	0	0	0	2	2	1	8	0	0	0	0	1	4	5
1	2	B	w/a	9723	0	0	2	0	0	0	0	1	0	1	0	1	3	0	0	0	2	0	2	1
1	2	B	wo/a	9723	0	0	0	0	0	0	0	1	0	0	2	3	10	4	2	0	10	1	6	1
1	2	C	w/a	9730	0	0	0	0	0	0	0	2	0	0	0	4	1	0	0	0	10	0	7	0
1	2	C	wo/a	9730	0	0	1	3	0	0	0	3	0	2	3	5	8	3	2	0	5	0	8	2
1	3	A	w/a	9415	0	0	0	0	0	0	0	0	0	1	0	0	0	0	0	0	0	0	0	1
1	3	A	wo/a	9415	0	0	0	0	0	0	0	0	0	5	4	0	7	4	0	0	0	0	7	1
1	3	B	w/a	9417	0	0	0	0	0	0	0	0	0	2	2	7	2	1	0	0	3	0	2	1
1	3	B	wo/a	9417	0	0	0	0	0	0	0	0	0	3	8	0	11	4	0	0	0	0	4	0
1	3	C	w/a	9459	0	0	0	1	0	0	0	0	0	1	0	0	2	0	0	0	0	0	3	1
1	3	C	wo/a	9459	0	0	0	0	0	0	0	0	0	1	6	3	6	0	0	1	0	1	6	1
1	4	A	w/a	9421	0	0	1	2	0	0	0	0	0	1	0	8	11	7	0	0	0	0	3	0
1	4	A	wo/a	9421	0	0	2	0	0	0	0	0	0	0	6	0	13	4	2	6	12	0	4	1
1	4	B	w/a	9422	0	0	0	0	0	0	0	0	0	0	1	0	5	0	0	0	0	0	0	0
1	4	B	wo/a	9422	0	0	0	0	0	0	0	0	0	1	7	1	11	0	2	0	0	3	0	0
1	4	C	w/a	9699	0	0	0	1	0	0	0	0	0	0	7	0	13	2	0	0	3	0	0	1
1	4	C	wo/a	9699	0	0	0	2	0	0	0	0	0	2	4	3	8	2	1	0	0	0	1	4
1	5	A	w/a	9425	0	0	1	0	0	0	0	1	0	0	0	0	2	0	0	0	0	0	0	2
1	5	A	wo/a	9425	0	0	0	0	0	0	0	1	0	0	0	0	2	0	0	0	2	0	1	1
1	5	B	w/a	9493	0	0	0	0	0	0	0	0	0	0	0	0	1	0	0	0	8	0	2	6
1	5	B	wo/a	9493	0	0	0	0	0	0	0	1	0	0	0	1	4	0	0	0	5	0	1	3
1	5	C	w/a	9496	0	0	0	0	0	0	0	0	0	0	0	0	0	0	0	0	7	0	3	1
1	5	C	wo/a	9496	0	0	0	0	0	0	0	1	0	0	7	0	8	2	0	0	7	2	2	1
1	6	A	w/a	9426	0	0	0	0	0	0	0	0	0	0	0	0	0	0	0	0	2	0	0	0
1	6	A	wo/a	9426	0	0	1	4	0	0	0	3	0	0	0	0	6	0	0	0	7	0	14	1
1	6	B	w/a	9427	0	0	0	0	0	0	0	0	0	1	0	1	1	0	0	0	2	0	11	0
1	6	B	wo/a	9427	0	0	1	4	0	0	0	1	0	1	0	0	6	0	0	0	6	1	6	6
1	6	C	w/a	9430	0	0	1	3	0	0	0	0	0	0	0	0	0	0	0	0	2	0	7	0
1	6	C	wo/a	9430	0	0	1	0	0	0	0	1	0	1	4	0	9	7	0	0	3	0	9	0
1	7	A	w/a	9433	0	0	0	0	0	0	0	0	0	0	0	0	2	0	0	0	0	0	0	0
1	7	A	wo/a	9433	0	0	1	7	0	0	0	0	0	0	10	0	10	4	0	0	2	0	15	0
1	7	B	w/a	9434	0	0	1	0	1	0	0	0	0	0	1	0	1	0	0	0	1	0	1	0
1	7	B	wo/a	9434	0	0	1	0	1	0	0	0	0	1	6	0	7	0	0	0	0	0	11	0
1	7	C	w/a	9436	0	0	1	0	0	0	0	0	0	0	1	0	0	1	0	0	3	0	12	0
1	7	C	wo/a	9436	0	0	0	0	2	0	0	0	0	0	3	1	6	3	0	0	1	0	11	1
1	8	A	w/a	9440	0	0	1	1	0	0	0	0	0	1	3	0	9	2	1	0	0	1	9	2
1	8	A	wo/a	9440	0	0	1	0	0	0	0	0	0	0	2	0	4	0	1	0	1	0	11	2
1	8	B	w/a	9442	0	0	0	0	0	0	0	0	0	0	3	1	7	1	1	0	5	0	9	0
1	8	B	wo/a	9442	0	0	0	0	0	0	0	0	0	1	1	1	7	0	0	0	1	0	13	4
1	8	C	w/a	9461	0	0	0	0	0	0	0	0	0	0	0	0	2	0	0	0	4	0	3	2
1	8	C	wo/a	9461	0	0	0	1	0	0	0	0	0	0	0	2	5	0	0	0	1	1	5	2
1	9	A	w/a	9444	0	0	0	0	0	0	0	0	0	4	0	0	1	1	0	0	0	0	3	0
1	9	A	wo/a	9444	0	0	1	1	0	0	0	0	0	3	4	0	8	1	0	1	3	2	4	0
1	9	B	w/a	9447	0	0	1	0	0	0	0	0	0	7	0	0	2	0	0	0	5	0	8	4
1	9	B	wo/a	9447	0	0	0	1	1	0	0	0	0	4	5	0	7	0	0	0	1	2	9	4
1	9	C	w/a	9492	0	0	0	0	0	0	0	0	0	0	1	0	0	0	0	0	3	0	3	0
1	9	C	wo/a	9492	0	0	0	2	0	0	0	0	0	4	1	2	10	3	4	0	3	0	6	0
1	10	A	w/a	9448	0	0	0	0	0	0	0	0	0	0	0	0	1	0	0	0	0	0	1	0
1	10	A	wo/a	9448	0	0	0	0	0	0	0	0	0	0	0	7	5	3	0	1	0	1	6	0
1	10	B	w/a	9463	0	0	0	0	0	0	0	0	0	0	0	0	0	0	0	0	0	0	0	0
1	10	B	wo/a	9463	0	0	0	1	0	0	0	0	0	1	1	0	3	2	0	0	2	0	3	0
1	10	C	w/a	9488	0	0	0	0	0	0	0	0	0	2	0	0	2	0	2	0	3	0	6	0
1	10	C	wo/a	9488	0	0	0	0	0	0	0	0	0	3	4	5	6	0	0	3	4	0	6	0
2	1	A	w/a	9499	0	4	0	0	0	3	0	1	4	0	0	5	5	1	1	0	3	0	3	0
2	1	A	wo/a	9499	0	4	2	3	0	1	0	4	7	0	1	9	12	3	0	0	12	0	5	0
2	1	B	w/a	9464	0	1	0	1	0	0	0	0	7	0	0	3	0	0	0	0	3	0	4	0
2	1	B	wo/a	9464	0	0	0	3	0	0	0	0	6	0	0	4	3	0	0	0	2	0	7	0
2	1	C	w/a	9455	0	0	1	0	0	0	0	0	5	0	0	0	0	0	0	0	2	0	0	0
2	1	C	wo/a	9455	0	0	0	3	0	0	0	0	7	0	0	7	3	0	0	0	4	0	5	0
2	2	A	w/a	9498	0	0	0	2	0	1	0	0	1	0	4	10	8	1	0	0	7	0	3	0
2	2	A	wo/a	9498	0	0	0	0	0	0	0	3	0	0	2	7	10	3	0	0	4	1	4	0
2	2	B	w/a	9723	0	5	0	0	0	0	0	5	2	0	0	0	1	1	0	0	0	0	1	1
2	2	B	wo/a	9723	0	5	0	2	0	0	0	1	1	0	0	8	7	1	0	2	2	0	4	0
2	2	C	w/a	9730	0	5	0	0	0	1	0	5	1	0	0	4	1	0	0	0	5	0	5	0
2	2	C	wo/a	9730	0	6	3	7	0	0	0	3	0	0	5	17	10	7	0	1	7	4	5	0
2	3	A	w/a	9415	0	1	0	1	0	0	0	1	7	0	0	0	1	0	0	0	0	2	0	0
2	3	A	wo/a	9415	0	0	1	1	0	0	0	1	9	0	1	5	4	3	0	0	5	1	3	0
2	3	B	w/a	9417	0	2	1	2	0	0	0	2	5	0	0	11	1	0	0	0	7	0	3	0
2	3	B	wo/a	9417	0	3	0	3	0	2	0	7	6	0	1	10	10	0	0	1	7	0	4	0
2	3	C	w/a	9459	0	0	0	4	0	0	0	3	3	0	0	1	3	0	0	0	11	0	3	0
2	3	C	wo/a	9459	0	1	0	1	0	0	0	7	5	0	2	13	6	0	0	0	1	1	5	0
2	4	A	w/a	9421	0	2	1	1	2	0	0	3	3	0	0	9	13	1	2	2	9	4	3	0
2	4	A	wo/a	9421	0	0	1	0	0	0	0	4	3	0	0	9	12	1	1	0	12	0	2	0
2	4	B	w/a	9422	0	4	0	1	2	0	0	2	2	0	0	3	5	2	0	1	0	0	0	0
2	4	B	wo/a	9422	0	2	1	7	1	0	0	3	0	0	2	12	12	1	0	0	1	1	1	0
2	4	C	w/a	9699	0	2	0	4	0	1	0	3	3	0	1	10	10	1	0	0	7	0	0	0
2	4	C	wo/a	9699	0	7	0	5	0	0	0	0	0	0	1	7	8	4	1	0	1	1	1	0
2	5	A	w/a	9425	0	5	3	3	1	4	0	5	0	0	0	2	2	0	0	0	6	0	0	0
2	5	A	wo/a	9425	0	11	2	2	2	0	0	7	1	0	3	1	1	0	2	2	4	0	2	0
2	5	B	w/a	9493	0	5	0	0	0	0	0	4	0	0	0	5	4	0	1	0	3	0	2	0
2	5	B	wo/a	9493	0	8	2	2	0	1	0	3	1	0	2	7	11	3	0	0	7	0	2	0
2	5	C	w/a	9496	0	8	0	0	0	0	0	3	1	0	0	1	0	0	0	0	6	0	4	0
2	5	C	wo/a	9496	0	13	0	0	4	0	0	8	1	0	8	16	18	3	14	4	7	4	2	0
2	6	A	w/a	9426	0	0	0	0	0	0	0	0	0	0	0	0	0	0	0	0	2	0	0	0
2	6	A	wo/a	9426	0	2	0	0	0	0	0	1	0	0	0	1	0	0	0	0	5	0	8	0
2	6	B	w/a	9427	0	4	0	0	0	0	0	0	1	0	0	1	0	0	0	0	8	0	9	0
2	6	B	wo/a	9427	0	4	1	1	1	0	0	3	1	0	0	3	2	0	0	0	7	1	6	1
2	6	C	w/a	9430	0	5	0	0	0	0	0	0	3	0	0	0	0	0	0	0	2	0	4	0
2	6	C	wo/a	9430	0	2	1	1	0	0	0	1	0	0	0	8	4	6	0	0	7	2	5	0
2	7	A	w/a	9433	0	10	0	0	1	1	0	2	2	1	0	0	2	0	0	0	14	0	0	0
2	7	A	wo/a	9433	0	4	1	1	1	2	0	3	0	0	3	5	12	6	2	2	14	2	7	3
2	7	B	w/a	9434	0	5	1	1	0	0	0	1	2	0	0	1	1	0	0	0	3	0	1	0
2	7	B	wo/a	9434	0	8	0	0	0	0	0	4	1	0	1	5	8	0	1	0	8	0	8	0
2	7	C	w/a	9436	0	13	1	1	0	0	0	1	2	0	0	1	0	1	0	0	14	0	4	0
2	7	C	wo/a	9436	0	7	0	0	0	0	0	0	0	0	3	9	6	2	1	0	12	3	6	0
2	8	A	w/a	9440	0	3	0	0	2	2	0	3	5	0	0	8	9	0	1	0	10	2	6	0
2	8	A	wo/a	9440	0	7	0	0	1	2	0	2	4	0	2	5	12	3	1	2	6	0	6	0
2	8	B	w/a	9442	0	8	2	2	2	0	0	4	0	2	0	8	10	4	3	2	6	3	8	0
2	8	B	wo/a	9442	0	7	0	0	2	2	0	0	0	0	2	6	10	8	0	3	9	1	11	0
2	8	C	w/a	9461	0	4	0	0	0	0	0	0	2	0	0	2	0	0	0	0	2	0	4	0
2	8	C	wo/a	9461	0	4	0	0	0	0	0	1	0	0	0	7	2	0	0	0	12	0	5	0
2	9	A	w/a	9444	0	3	0	1	0	0	0	1	8	0	0	0	1	0	0	0	4	0	2	0
2	9	A	wo/a	9444	0	2	1	6	0	0	0	0	5	0	1	4	9	1	0	0	7	3	4	0
2	9	B	w/a	9447	0	4	0	5	0	0	0	3	7	0	0	3	2	0	2	0	5	0	1	0
2	9	B	wo/a	9447	0	10	0	5	1	0	0	5	5	0	1	6	10	1	1	0	4	2	6	0
2	9	C	w/a	9492	0	3	0	3	0	0	0	0	2	0	0	1	0	0	0	0	2	0	0	0
2	9	C	wo/a	9492	0	2	0	7	0	0	0	1	6	0	0	3	10	3	0	2	0	0	6	0
2	10	A	w/a	9448	0	0	0	1	0	0	0	0	2	0	0	0	1	0	0	0	2	0	1	0
2	10	A	wo/a	9448	0	3	0	1	0	0	0	0	4	0	0	4	9	3	0	1	9	1	4	0
2	10	B	w/a	9463	0	3	0	0	0	0	0	2	1	0	0	0	0	0	0	0	0	1	0	0
2	10	B	wo/a	9463	0	4	1	2	1	0	0	1	5	0	0	2	3	0	1	0	7	0	3	0
2	10	C	w/a	9488	0	12	0	0	0	0	0	1	3	0	0	1	1	0	0	2	7	0	3	0
2	10	C	wo/a	9488	0	12	3	2	0	0	0	5	7	0	8	20	7	0	4	4	11	0	4	0
3	1	A	w/a	9499	0	3	0	0	0	1	0	0	2	0	0	1	0	0	0	0	0	0	2	0
3	1	A	wo/a	9499	0	4	0	1	0	0	0	4	6	0	1	0	4	1	0	0	2	0	3	0
3	1	B	w/a	9464	0	0	0	0	0	0	0	0	7	0	0	0	0	0	0	0	0	0	2	0
3	1	B	wo/a	9464	0	1	0	1	0	0	0	0	5	0	0	0	0	0	0	0	0	1	3	0
3	1	C	w/a	9455	0	1	0	0	0	0	0	0	4	0	0	0	0	0	0	0	0	0	0	0
3	1	C	wo/a	9455	0	3	0	0	0	0	0	0	3	0	0	0	0	0	0	0	0	0	3	0
3	2	A	w/a	9498	0	0	0	2	0	0	0	0	1	0	0	4	2	0	1	0	3	0	1	0
3	2	A	wo/a	9498	0	0	0	0	0	0	0	3	0	0	1	1	5	0	0	0	0	0	3	0
3	2	B	w/a	9723	0	5	1	0	0	0	0	4	1	0	0	0	0	1	0	0	0	0	1	0
3	2	B	wo/a	9723	0	3	0	1	0	0	0	1	1	0	0	3	1	0	0	0	0	0	3	0
3	2	C	w/a	9730	0	7	0	0	0	1	0	5	0	0	0	4	1	0	0	0	0	0	5	0
3	2	C	wo/a	9730	0	3	0	7	0	0	0	4	0	0	1	5	2	2	0	1	0	1	3	0
3	3	A	w/a	9415	0	0	0	1	0	0	0	0	6	0	0	0	1	0	0	0	0	1	0	0
3	3	A	wo/a	9415	0	0	0	1	0	0	0	1	7	0	0	4	1	0	0	0	1	1	3	0
3	3	B	w/a	9417	0	2	0	1	0	2	0	2	5	0	0	3	0	0	0	0	1	0	3	0
3	3	B	wo/a	9417	0	2	0	3	0	0	0	8	7	0	0	6	3	0	0	0	1	0	4	0
3	3	C	w/a	9459	0	0	0	3	0	0	0	1	3	0	0	0	0	0	0	0	4	1	2	0
3	3	C	wo/a	9459	0	1	0	1	0	1	0	7	4	0	0	0	3	0	0	0	0	1	5	0
3	4	A	w/a	9421	0	1	0	2	0	0	0	1	2	0	0	0	0	0	0	0	0	0	2	0
3	4	A	wo/a	9421	0	0	0	0	1	0	0	3	1	0	0	0	3	0	0	0	4	0	1	0
3	4	B	w/a	9422	0	4	0	1	1	0	0	0	4	0	0	1	6	0	0	0	0	0	0	0
3	4	B	wo/a	9422	0	3	2	3	1	0	0	0	2	0	0	3	0	0	0	0	0	0	0	0
3	4	C	w/a	9699
3	4	C	wo/a	9699
3	5	A	w/a	9425	0	8	0	0	0	1	0	1	1	0	0	1	2	0	0	1	4	0	0	0
3	5	A	wo/a	9425	0	11	0	0	1	0	0	2	0	0	2	2	0	0	1	0	3	0	2	0
3	5	B	w/a	9493	0	4	0	0	0	0	0	3	0	0	0	0	3	0	1	0	3	0	2	0
3	5	B	wo/a	9493	0	9	0	4	0	0	0	1	0	0	1	5	3	1	0	0	0	0	1	0
3	5	C	w/a	9496	0	7	0	2	0	0	0	2	2	0	0	1	1	0	0	0	4	0	3	0
3	5	C	wo/a	9496	0	14	0	3	4	0	0	6	0	0	3	2	4	0	0	0	0	0	0	0
3	6	A	w/a	9426	0	0	0	0	0	0	0	0	0	0	0	0	0	0	0	0	1	0	0	0
3	6	A	wo/a	9426	0	0	0	4	0	0	0	1	0	0	0	0	0	0	0	0	0	0	0	0
3	6	B	w/a	9427	0	4	0	0	0	0	0	0	1	0	0	0	0	0	0	0	1	0	2	0
3	6	B	wo/a	9427	0	6	0	1	0	0	0	0	0	0	0	0	0	0	0	0	1	0	3	0
3	6	C	w/a	9430	0	4	0	3	0	0	0	0	3	0	0	0	0	0	0	0	0	0	3	0
3	6	C	wo/a	9430	0	3	0	2	0	0	0	0	0	0	0	4	3	2	0	0	0	0	2	0
3	7	A	w/a	9433	0	9	0	0	0	0	0	1	2	0	0	0	2	0	0	0	0	0	0	0
3	7	A	wo/a	9433	0	3	0	3	0	0	0	0	0	0	0	2	1	0	0	0	2	0	2	0
3	7	B	w/a	9434	0	2	0	1	0	0	0	3	2	0	0	0	2	0	0	0	0	0	0	0
3	7	B	wo/a	9434	0	8	0	2	0	0	0	5	0	0	0	4	1	0	0	0	2	0	4	0
3	7	C	w/a	9436	0	4	0	1	0	0	0	1	2	0	0	1	0	0	0	0	3	0	0	0
3	7	C	wo/a	9436	0	3	0	5	0	0	0	1	0	0	0	3	4	0	0	0	2	1	3	0
3	8	A	w/a	9440	0	4	0	1	0	1	0	2	1	0	0	4	5	0	0	0	0	1	3	0
3	8	A	wo/a	9440	0	4	0	0	2	0	0	0	0	0	0	2	5	0	0	0	0	0	3	0
3	8	B	w/a	9442	0	9	2	0	0	1	0	0	0	0	0	7	2	0	0	0	3	1	5	0
3	8	B	wo/a	9442	0	4	0	0	0	0	0	0	0	0	0	6	0	0	1	0	3	0	11	0
3	8	C	w/a	9461	0	0	0	2	0	0	0	0	4	0	0	0	0	0	0	0	0	0	4	0
3	8	C	wo/a	9461	0	5	0	1	0	0	0	1	0	0	0	4	0	0	0	0	0	0	4	0
3	9	A	w/a	9444	0	0	0	0	0	2	0	0	5	0	0	0	0	0	0	0	2	0	2	0
3	9	A	wo/a	9444	0	0	0	1	0	0	0	0	0	0	0	3	1	0	0	0	1	1	3	0
3	9	B	w/a	9447	0	2	0	3	0	0	0	0	4	0	0	0	1	0	0	0	1	0	1	0
3	9	B	wo/a	9447	0	4	0	1	0	1	0	0	4	0	0	2	3	1	0	0	0	0	3	0
3	9	C	w/a	9492	0	0	0	3	0	0	0	0	1	0	0	1	1	0	0	0	1	0	0	0
3	9	C	wo/a	9492	0	1	0	6	0	1	0	0	4	0	0	3	0	0	0	0	1	0	5	0
3	10	A	w/a	9448	0	2	0	1	0	0	0	0	2	0	0	0	1	0	0	0	1	0	1	0
3	10	A	wo/a	9448	0	3	0	1	0	0	0	0	3	0	0	0	0	0	0	0	0	0	0	0
3	10	B	w/a	9463	0	0	1	0	0	0	0	1	2	0	0	0	0	0	0	0	0	0	0	0
3	10	B	wo/a	9463	0	3	0	0	0	0	0	0	5	0	0	1	2	0	0	0	1	0	2	0
3	10	C	w/a	9488	0	10	0	0	0	0	0	3	3	0	0	3	1	0	0	0	1	0	3	0
3	10	C	wo/a	9488	0	8	3	1	0	0	0	3	5	0	9	5	7	0	0	2	5	0	0	0
4	1	A	w/a	9499	0	2	0	0	0	1	0	0	2	0	0	3	0	0	0	0	0	0	2	0
4	1	A	wo/a	9499	0	2	1	0	0	1	0	1	5	0	2	4	1	1	1	0	1	0	5	0
4	1	B	w/a	9464	0	3	0	0	0	0	0	0	9	0	0	0	0	0	0	1	3	0	0	0
4	1	B	wo/a	9464	0	3	1	0	0	0	0	0	4	0	5	3	0	0	1	0	4	1	3	0
4	1	C	w/a	9455	0	4	1	0	0	2	0	0	2	0	0	1	0	0	0	0	1	0	0	0
4	1	C	wo/a	9455	0	1	2	0	0	2	0	0	3	0	1	1	1	4	0	0	0	0	5	0
4	2	A	w/a	9498	0	1	0	1	0	0	0	1	1	0	2	7	1	0	0	0	2	0	1	0
4	2	A	wo/a	9498	0	0	0	0	0	2	0	3	0	0	1	6	8	0	0	0	3	1	4	0
4	2	B	w/a	9723	0	3	1	0	0	0	0	4	1	0	0	0	0	0	0	1	0	0	1	0
4	2	B	wo/a	9723	0	1	0	1	0	0	0	1	1	0	0	4	0	2	1	0	0	0	3	0
4	2	C	w/a	9730	0	9	0	0	0	2	0	4	0	0	0	4	1	1	0	0	1	0	1	0
4	2	C	wo/a	9730	0	6	1	8	0	0	0	5	0	0	4	7	1	0	0	2	3	1	3	0
4	3	A	w/a	9415	0	2	0	0	0	0	0	0	5	0	0	0	1	0	0	0	0	1	0	0
4	3	A	wo/a	9415	0	5	0	0	1	0	0	2	5	0	1	6	2	0	0	1	0	3	0	0
4	3	B	w/a	9417	0	4	0	0	0	0	0	0	3	0	0	4	1	0	0	0	1	0	1	0
4	3	B	wo/a	9417	0	5	0	2	0	0	0	0	5	0	0	7	5	0	0	0	2	0	4	0
4	3	C	w/a	9459	0	2	1	3	2	1	0	1	2	0	0	0	1	0	0	0	5	2	2	0
4	3	C	wo/a	9459	0	2	0	1	0	0	0	7	4	0	1	1	4	3	0	0	5	1	4	0
4	4	A	w/a	9421	1	1	0	2	0	0	0	0	4	0	0	0	0	0	0	0	6	1	2	0
4	4	A	wo/a	9421	0	0	1	0	0	0	0	5	2	0	0	1	0	0	1	0	6	2	2	0
4	4	B	w/a	9422	0	4	0	1	4	1	0	1	7	0	0	3	3	0	0	0	0	0	0	0
4	4	B	wo/a	9422	0	8	1	3	2	1	0	4	1	0	0	2	0	0	0	0	0	0	0	0
4	4	C	w/a	9699
4	4	C	wo/a	9699
4	5	A	w/a	9425	0	10	0	0	0	1	0	0	2	0	0	4	2	0	0	0	5	0	0	0
4	5	A	wo/a	9425	0	5	0	3	2	0	0	3	0	0	2	3	0	0	2	0	1	0	0	0
4	5	B	w/a	9493	0	4	0	0	0	2	0	2	0	0	0	3	1	1	0	0	3	0	2	0
4	5	B	wo/a	9493	0	6	0	3	0	0	0	4	1	0	6	7	0	0	0	0	0	0	0	0
4	5	C	w/a	9496	0	7	0	0	0	3	0	2	2	0	0	1	0	1	0	0	4	0	3	0
4	5	C	wo/a	9496	0	10	0	0	3	0	0	7	0	0	0	7	0	0	0	0	0	0	0	0
4	6	A	w/a	9426	0	0	0	0	0	0	0	0	0	0	0	0	0	0	0	0	2	0	0	0
4	6	A	wo/a	9426	0	0	0	3	0	0	0	4	0	0	0	0	0	0	0	0	0	0	0	0
4	6	B	w/a	9427	0	4	0	0	0	0	0	0	1	0	0	1	0	0	0	0	3	0	6	0
4	6	B	wo/a	9427	0	4	0	2	1	0	0	4	0	0	2	1	0	7	1	0	1	1	5	0
4	6	C	w/a	9430	0	3	0	3	0	5	0	0	3	0	0	0	0	0	0	0	0	0	2	0
4	6	C	wo/a	9430	0	4	3	2	0	3	0	0	0	0	4	5	1	2	0	0	2	0	3	0
4	7	A	w/a	9433	0	12	1	0	0	0	0	2	0	0	0	1	1	0	0	0	0	0	0	0
4	7	A	wo/a	9433	0	10	0	4	0	8	0	3	0	0	2	3	0	1	0	1	4	0	2	0
4	7	B	w/a	9434	0	2	0	1	0	3	0	1	0	0	0	0	1	0	0	0	0	0	0	0
4	7	B	wo/a	9434	0	6	0	2	0	0	0	1	0	0	0	2	2	0	0	0	3	1	1	0
4	7	C	w/a	9436	0	16	0	1	0	2	2	0	0	0	0	1	0	0	0	0	3	0	0	0
4	7	C	wo/a	9436	0	10	0	5	0	2	0	0	1	0	4	7	2	3	2	0	1	1	1	0
4	8	A	w/a	9440	0	7	0	1	0	2	0	1	5	0	0	7	2	0	0	1	0	1	3	0
4	8	A	wo/a	9440	2	4	2	2	0	0	0	1	2	0	0	1	3	0	0	1	0	0	3	1
4	8	B	w/a	9442	0	8	1	0	0	2	0	1	3	0	0	6	2	1	0	1	2	2	6	0
4	8	B	wo/a	9442	0	9	1	0	0	3	0	2	0	0	0	6	2	2	0	0	3	1	8	0
4	8	C	w/a	9461	0	1	0	1	0	4	0	0	2	0	0	0	0	0	0	0	0	0	4	0
4	8	C	wo/a	9461	0	1	0	1	0	0	0	0	0	0	0	4	1	0	0	0	1	0	4	0
4	9	A	w/a	9444	0	2	2	1	1	0	4	0	4	0	0	0	0	0	0	0	1	0	2	0
4	9	A	wo/a	9444	0	0	11	1	1	1	1	0	0	0	1	5	0	2	0	0	1	2	3	3
4	9	B	w/a	9447	0	0	2	0	3	0	3	0	6	0	0	1	1	0	0	1	1	0	1	0
4	9	B	wo/a	9447	0	0	8	2	1	0	1	0	5	0	0	5	0	0	1	2	0	2	4	0
4	9	C	w/a	9492	0	0	5	0	2	0	1	0	3	0	0	1	0	0	0	0	1	0	0	0
4	9	C	wo/a	9492	0	0	3	0	4	0	3	0	5	0	0	1	0	0	2	0	3	3	5	0
4	10	A	w/a	9448	0	0	2	0	1	0	0	0	2	0	0	0	1	0	0	0	1	0	1	0
4	10	A	wo/a	9448	0	0	8	2	1	4	1	0	3	0	0	0	0	0	0	0	0	0	0	0
4	10	B	w/a	9463	0	0	3	0	0	0	4	0	1	0	0	0	0	0	0	0	0	1	0	0
4	10	B	wo/a	9463	0	0	9	2	0	0	2	0	4	0	5	3	0	3	1	1	3	0	2	1
4	10	C	w/a	9488	0	0	12	0	0	0	0	0	3	0	0	2	1	1	0	1	3	0	3	0
4	10	C	wo/a	9488	0	0	12	1	0	0	0	0	6	0	8	9	0	5	0	3	1	0	3	0
